# Supplementary material for: Expression profiles of oviductal mRNAs and lncRNAs in the follicular phase and luteal phase of sheep (Ovis aries) with 2 fecundity gene (FecB) genotypes
Source: G3 (Bethesda). 2023 Dec 5;14(1):jkad270. doi: 10.1093/g3journal/jkad270 (PMC10755197; doi:10.1093/g3journal/jkad270)
Supplement: jkad270_Supplementary_Data [file jkad270_supplementary_data.zip › Supplementary Table S1.xlsx]

## Sheet: Primer information
Primer information
Type	ID	Primer sequences (5′ - 3′)		Product length (bp)	Accession
lncRNA	LNC_019497	F	AGAGATTGCGAGTTAGCCCA	124	Additional file 5: Sequences of selected lncRNAs
		R	AACAGCCCCAAATTCATCGG
	LNC_002355	F	AGCTCTTTGTCCGAGATTGC	132
		R	GTTGAATTTGGTGTGAGCAGA
	LNC_007384	F	TCGTCTTCTTAGGTGCGTCA	187
		R	CTCCGACGATGCTAACCCTG
	LNC_000311	F	TGGTGTTTCAGCATGAGGAG	132
		R	TCAGCACTGTCCCAAAGTTGT
	LNC_007979	F	AAGAAGCCCGTGCCAAGATA	132
		R	TTGGTACATTCCCGCCGATT
mRNA	FGF10	F	GACAACTCCGAGGGACACAC	156	NM_001009230.1
		R	AAAGCAGATGACAGCACGGT
	SLC5A1	F	ACGCCTACTTTGCCTGAGTC	120	NM_001009404.1
		R	TTACAAGTGGCTGGTGTCCC
	TLR5	F	AAAATGTTTGAGGGCACCGC	201	NM_001135926.1
		R	AAAATGTTTGAGGGCACCGC
	KIF2C	F	AAAATGTTTGAGGGCACCGC	135	XM_004001903.4
		R	AGAGCTGTCTCGGATGGAGT
	ATP13A5	F	AAAATGTTTGAGGGCACCGC	118	XM_027963131.1
		R	AAAATGTTTGAGGGCACCGC
Reference gene	GAPDH	F	CAGGAGCACGAGAGGAAGAGAGA	109	NM_001190390.1
		R	CAGGGCCTTGAGGATGGAAATGT

## Sheet: Sequences of selected lncRNAs
LNC_019497
gttgaGGGGGGCCGTATTCCTCCGGATTCGAACTTCTACTCCCGCTTGGCCTGCGTAGTTCCAGGCTCTGGAGCTGCGGGGAGGCCCCTTGGGTAGCCATCTAACAGGTTCTGCGGTCCCCTTAGTGATCGCCTGAGTCTTTTTTGCTTGGTTGCCCAAGTGCCCTGCACCAGTAGGTGCTTCAGACATACTCAAGTTAACGAAACAGAGCAGAAGGGGCTGgaggctgctctgtcctccttGTGGACATCTGCCACATTTTCTGGCCCGGACCACTGGGGTCAGAGTTGGAGCCACTAAGCTCGGGGTGCAACGCGGTATTGCCAGAACTCAGGGCCTGGAAAGCCTGCCTTCTAGTTCCTGCCGGCCCTGCCACTAACTTTATGAGAATGGGCAGTT…
LNC_002355
GTGGTTTATTGAGTTAGTGGCATGCGAGCAAGTTGTTCCCGTGATCGGCAAACACAGGCATTAGTGCGTTTCAGAGGAGTTCAAAGGAGAGGCTGGTGGGGTCAGGAGGACCTCCAAGTCAGGGCCTGGTCATCTGGCGACGTGCACAGCTCTCTAAAGGGGCCTGAAGCTCATCTCAGGGGCAAGTGGGTGGAGACGCCTGCATACTTGCAAAAGCAACTTTCACGCCTCACTCCTCATGGCTCTTCCGGCGGTATTGCTGCAGCGCTTTCTCCGCCACATTCTCCATGAAGTTAGGACTGGAGACTTCCTGCGGGACCGTCACTGTGATGGGGAAGGAGTTGAAGAGTTTCACAACCACCTTGGTGAGGCCAGATGGGATGCTGGGATCGGAGCTGT…
LNC_007384
aacagaaaaaataatcacaacaaaatatatactaatttaaaaaacaaaagatcataGTGACGTGAAATTTTATATTCCTTCTTAAAAGTGTGTAACAGTATTTTGTTTGCTTCTACATGAATTTCTATTCATAAAAGGGTAGCAAACATTAAAATGCTGTGATGGTTTGCATTTTTTATGTGGAAAGAACATAGACTAAACCCTGAAGCTTTTAGTTTATAAGGGTGTTACCATGAAGCCACACACTAAACTAATGATCAAAAACATGATCTGTTTCCAGatctacacacatatacattcacCAACTAAGCTGAGAAATACGCATTTCATATTGTCTCCCACCCTGCTTTAAcatatccttttctttttactaAAAGCAAAGTAAGAACTtgtattttc…
LNC_000311
TCTTGCCCTCCTCCCCTCTAGAGAGACCGAGAGCTTGGCTCTGGAAAGTAAACAAGGCCTCTCTGGGAAGATTTTACAGTCCATGCAGGTAAGGAGATGACtctgggagagaggggaggggaaccTTTCTGTTTAATTACAGCTGGTCTATTTGCTTTACTCAGAATGCCTGGACAGTGCTGGAACACTGAGAGATCCAGGGATTACTGCCTCCCAGTGATTACCTGCAAGGTTTCTTTCAGCTGAGATTCTGTGATGGGAGCTCTTAATTATTCTTACACTGGGCTCGCGTCCACCTCTAGCTTGGTAAGGCTCTATAACTGCCCCTCAAAGCAAGGCCACCCTGCACTGCTGGCTTCTGGCTTTCCCCAGCAATGGGGTCCAACCCCCCTCTTCTGT…
LNC_007979
CTGCAGTGCTTTTGGTAATCTACCTAAATCTAAGAAGCCATGAATTATACAAAAGTCTGATCACGCTAAAGAGAAAGACAACTTTGAATTATGTTCAAACccaactttattaaaattatttggcAATTCTGGCAGCAGTACAAAGTCTCCAACCGCTGGATACTTAGACATTGAGTTCATAGTTTTAGTTTGTTGTGGGTTTGGGTACATGTACTTTTTGAAATCTTCTGCCCTTCATTTAATTACCAAATGGCAAAGTGCCTTAAGTTTCTCTATCTACTAACCTATTATTTATAGAACAGGAATTTGTAAAAtaagattgaaaaaataaaatgcacagattCAAAAAGTTCTCCTCAAATATTAAGAACATACAAAGTATATTGAAGACATCTACAT…
