# Supplementary material for: Expression profiles of oviductal mRNAs and lncRNAs in the follicular phase and luteal phase of sheep (Ovis aries) with 2 fecundity gene (FecB) genotypes
Source: G3 (Bethesda). 2023 Dec 5;14(1):jkad270. doi: 10.1093/g3journal/jkad270 (PMC10755197; doi:10.1093/g3journal/jkad270)
Supplement: jkad270_Supplementary_Data [file jkad270_supplementary_data.zip › Supplementary Table S2.xlsx]

## Sheet: Sheet1
Summary of the sequencing data
Sample name	Raw reads	Clean reads	Clean bases	Error rate(%)	Q20(%)	Q30(%)	GC content(%)
MF1	96196362	94744878	14.21G	0.01	98.05	94.86	47.56
MF2	92640970	90020528	13.50G	0.01	97.68	93.89	48.67
MF3	93009358	90394288	13.56G	0.01	97.67	93.88	50.38
ML1	88588260	85274304	12.79G	0.02	96.99	92.5	47.62
ML2	97001262	93030528	13.95G	0.02	97.14	92.82	48.06
ML3	96027084	92170182	13.83G	0.02	97.12	92.77	50.11
wF1	90181468	87668706	13.15G	0.01	97.73	94.1	49.15
wF2	109389164	106239400	15.94G	0.01	97.79	94.19	50.44
wF3	84735812	81446054	12.22G	0.02	97.3	93.15	48.51
wL1	102279454	100207792	15.03G	0.01	97.47	93.47	49.53
wL2	94330442	90209692	13.53G	0.01	97.32	93.23	48.46
wL3	102550798	99314822	14.90G	0.02	97.23	93.03	48.39
