# Supplementary material for: Expression profiles of oviductal mRNAs and lncRNAs in the follicular phase and luteal phase of sheep (Ovis aries) with 2 fecundity gene (FecB) genotypes
Source: G3 (Bethesda). 2023 Dec 5;14(1):jkad270. doi: 10.1093/g3journal/jkad270 (PMC10755197; doi:10.1093/g3journal/jkad270)
Supplement: jkad270_Supplementary_Data [file jkad270_supplementary_data.zip › Supplementary Table S3.xlsx]

## Sheet: MF vs ML lncRNA
transcript_id	gene_id	gene_name	feature_id	MF_FPKM	ML_FPKM	log2(foldchange)	pvalue	qvalue
LNC_015620	XLOC_442657	.	transcript	2.71355	0	Inf	5.34e-09	1.04e-05
LNC_000311	XLOC_008896	.	transcript	80.277	0.29989	8.06441	2.05e-08	3.24e-05
XR_001041584.1	105615677	--	transcript	21.252	0.018467	10.1684	5.68e-08	7.41e-05
XR_001034901.2	105611592	--	transcript	2.21176	0	Inf	9.84e-08	0.000123895
LNC_019150	XLOC_539344	.	transcript	0	5.66282	#NAME?	7.1e-07	0.000586531
LNC_016628	XLOC_465982	.	transcript	216.28	0	Inf	8.68e-07	0.000709112
LNC_019497	XLOC_553837	.	transcript	0.000674333	1.84734	-11.4197	9.74e-07	0.000753915
LNC_015438	XLOC_437974	.	transcript	0.000223	0.875177	-11.9383	3.42e-06	0.00190755
LNC_006270	XLOC_178685	.	transcript	1.06128	0	Inf	9.14e-06	0.00371285
LNC_018576	XLOC_517881	.	transcript	0.917858	0	Inf	1.12e-05	0.00435711
LNC_007883	XLOC_228132	.	transcript	1.03787	0	Inf	1.24e-05	0.00470744
LNC_013380	XLOC_376899	.	transcript	0.581784	0	Inf	1.56e-05	0.00555489
LNC_010496	XLOC_313728	.	transcript	0	0.594938	#NAME?	2.97e-05	0.00889698
LNC_002355	XLOC_068475	.	transcript	12.6041	0.00181567	12.7611	4.1e-05	0.0111326
LNC_001799	XLOC_052508	.	transcript	5.55947	0.044266	6.9726	4.32e-05	0.0115816
LNC_016631	XLOC_465982	.	transcript	0	237.887	#NAME?	4.56e-05	0.0119456
LNC_002802	XLOC_082541	.	transcript	0	0.739592	#NAME?	5.62e-05	0.0123366
LNC_009566	XLOC_277497	.	transcript	1.22762	0	Inf	4.89e-05	0.012585
LNC_003065	XLOC_089978	.	transcript	0.107061	7.62154	-6.15357	1.45e-05	0.0138872
LNC_007979	XLOC_231136	.	transcript	9.53731	0.388618	4.61716	5.67e-05	0.0139456
XR_001024233.1	105604676	--	transcript	0	0.45618	#NAME?	6.24e-05	0.0150554
XR_001435006.1	105609600	--	transcript	0	1.04902	#NAME?	6.69e-05	0.01584
LNC_018781	XLOC_525245	.	transcript	0	5.83809	#NAME?	7.72e-05	0.017661
LNC_019338	XLOC_545678	.	transcript	1.54387	0	Inf	8.9e-05	0.0193469
LNC_018140	XLOC_504651	.	transcript	0	0.618551	#NAME?	9.72e-05	0.0207019
LNC_004642	XLOC_133101	.	transcript	0.326492	0	Inf	0.000104287	0.0216067
XR_001436776.1	105605199	--	transcript	0.573931	0	Inf	0.000107372	0.0221028
XR_001040884.1	105615359	--	transcript	0.944218	0	Inf	0.000110779	0.0225543
LNC_019535	XLOC_554705	.	transcript	0	1.03128	#NAME?	0.00011206	0.0227528
XR_001033847.2	105610097	--	transcript	0.652394	0	Inf	0.000116861	0.0233322
LNC_016168	XLOC_452660	.	transcript	0.637776	0	Inf	0.000169338	0.0305603
XR_001040155.1	105609336	--	transcript	2.55029	0	Inf	0.000174455	0.0309873
LNC_017047	XLOC_475681	.	transcript	0	0.962384	#NAME?	0.000192519	0.0327384
LNC_012530	XLOC_357690	.	transcript	0.707449	0	Inf	0.000226486	0.0364304
LNC_007384	XLOC_210331	.	transcript	35.9043	1.34375	4.73982	0.000229703	0.0367886
LNC_006523	XLOC_183213	.	transcript	0.438887	0	Inf	0.000256231	0.03962
LNC_011961	XLOC_343525	.	transcript	0.663051	0	Inf	0.000275789	0.0413199
LNC_015995	XLOC_449299	.	transcript	0	1.63543	#NAME?	0.00027896	0.0416272
LNC_010112	XLOC_299519	.	transcript	0.546194	0	Inf	0.000304213	0.043812
LNC_018420	XLOC_511877	.	transcript	0	2.5816	#NAME?	0.000307223	0.0439206
LNC_019143	XLOC_539344	.	transcript	0	5.73061	#NAME?	0.000329508	0.0456366
XR_001435567.1	106990143	--	transcript	0.810579	13.056	-4.00962	0.000342253	0.0466676
LNC_019361	XLOC_547962	.	transcript	1.61804	0	Inf	0.000352443	0.0476202
LNC_009565	XLOC_277497	.	transcript	0.630373	0	Inf	0.000358372	0.0480717
LNC_019256	XLOC_543401	.	transcript	0	1.02526	#NAME?	0.000375489	0.0495712

## Sheet: MF vs ML mRNA
transcript_id	gene_id	gene_name	feature_id	MF_FPKM	ML_FPKM	log2(foldchange)	pvalue	qvalue
XM_012166287.1	101111009	TM214	transcript	20.937	0	Inf	3.06877e-17	7.60165e-13
XM_015099624.1	101115891	ZEB1_	transcript	0	4.83274	#NAME?	7.11267e-17	1.32141e-12
XM_012180179.1	101107444	USO1_	transcript	16.4654	0	Inf	9.45635e-17	1.40546e-12
XM_004004173.3	101110299	2ABA_	transcript	5.68856	0	Inf	8.86574e-16	1.09807e-11
XM_004017253.3	101119334	JADE1	transcript	0.00285033	14.0805	-12.2703	1.47632e-15	1.56728e-11
XM_012097334.2	101103349	TRIM2	transcript	3.46911	0	Inf	3.12874e-15	2.90633e-11
XM_015092551.1	101114406	FND3B	transcript	6.33169	0	Inf	1.07866e-13	8.01583e-10
XM_012137673.2	101118671	NEBU_	transcript	3.78964	0.00787867	8.90989	4.28301e-11	2.44834e-07
XM_004004157.3	101106906	FAK2_	transcript	0	5.10158	#NAME?	7.29799e-11	3.3896e-07
XM_012149182.2	101111609	S1PBP	transcript	2.76264	0	Inf	7.17465e-11	3.3896e-07
XM_012177022.2	101102975	CPED1	transcript	0.014833	10.6267	-9.48466	7.25248e-11	3.3896e-07
XM_012172873.2	101115950	EMAL4	transcript	1.44194	0	Inf	1.02755e-10	4.4918e-07
XM_004006562.3	443213	TKNK_	transcript	7.01666	0.00196167	11.8045	1.46816e-10	5.45516e-07
XM_012106845.2	101123442	KIF4A	transcript	3.21689	0	Inf	4.99237e-10	1.61303e-06
XM_012183667.2	101112825	PCMD1	transcript	0	2.70586	#NAME?	4.96435e-10	1.61303e-06
XM_015092099.1	101122642	ZN644	transcript	1.40352	0	Inf	7.0088e-10	2.17019e-06
XM_015102486.1	101104533	NR2C2	transcript	1.81107	0	Inf	8.48155e-10	2.52116e-06
XM_012098405.2	101119938	CHD2_	transcript	0	1.24126	#NAME?	1.27977e-09	3.52235e-06
XM_012173955.2	101122935	OSBL8	transcript	0.236448	14.8953	-5.97719	1.27076e-09	3.52235e-06
XM_012181622.2	101109362	CE152	transcript	1.42715	0	Inf	1.75147e-09	4.64846e-06
XM_012166296.2	101111009	TM214	transcript	0.102494	13.2717	-7.01666	2.62131e-09	6.65175e-06
XM_015101892.1	101103846	PRC1_	transcript	3.8472	0	Inf	2.6853e-09	6.65175e-06
XM_012183283.2	101116580	SMOC2	transcript	0	5.5312	#NAME?	2.88145e-09	6.9074e-06
XM_004021177.3	101109935	PA2GX	transcript	445.308	4.8695	6.51489	3.28108e-09	7.61959e-06
XM_012115632.2	101105303	KSYK_	transcript	2.59658	0	Inf	3.43313e-09	7.73111e-06
XM_012178665.2	101109966	RHG26	transcript	0	1.61548	#NAME?	3.57431e-09	7.81228e-06
XM_012173898.2	101117404	BUB1_	transcript	2.88572	0	Inf	4.6262e-09	9.82248e-06
XM_004015120.2	101104420	PHLP2	transcript	2.43098	0.011176	7.76499	5.12107e-09	1.04468e-05
XM_012143893.2	101105807	MDH1B	transcript	3.73307	0	Inf	5.25459e-09	1.04468e-05
XM_015099671.1	101102410	XRN2_	transcript	3.27156	0	Inf	7.07431e-09	1.34798e-05
XM_012102812.1	101101939	FBW1A	transcript	1.6569	0	Inf	8.01444e-09	1.45263e-05
XM_015099548.1	101110782	PARD3	transcript	1.78706	0.00342867	9.02573	1.13547e-08	2.00906e-05
XM_012181695.2	101119479	KTN1_	transcript	2.58332	0	Inf	1.33655e-08	2.30984e-05
XM_004012391.3	101121274	DYL2_	transcript	6.31341	0	Inf	1.40722e-08	2.37669e-05
XM_015098169.1	101115288	RL21_	transcript	565.18	0.0506133	13.4469	1.74763e-08	2.8233e-05
XM_012096176.2	101122625	QSER1	transcript	0.170249	9.04119	-5.73079	2.20599e-08	3.41529e-05
XM_004007945.3	101106676	SNX10	transcript	3.66832	0	Inf	2.61627e-08	3.96782e-05
XM_012105453.2	101114585	WAPL_	transcript	2.27339	0	Inf	3.00811e-08	4.47083e-05
XM_012174719.2	101105899	NACAM	transcript	0.284992	28.5171	-6.64476	3.68165e-08	5.3646e-05
XR_001042058.2	101122528	BROMI	transcript	2.41094	0	Inf	4.4205e-08	6.31731e-05
XM_012174327.2	101120998	RGAP1	transcript	3.12358	0	Inf	5.00626e-08	7.01944e-05
XM_004018947.3	101119591		transcript	9.84575	0	Inf	5.19707e-08	7.022e-05
XM_012097643.2	101116679	LRCL1	transcript	29.0929	0.0769717	8.56212	5.10941e-08	7.022e-05
XM_012182479.1	101117768	NCOA7	transcript	0.019291	5.23434	-8.08394	5.68328e-08	7.4095e-05
XM_012116904.2	101114240	TUT7_	transcript	1.60819	0.00924767	7.44214	1.028e-07	0.000127323
XM_012183431.1	101113858	CYHR1	transcript	7.53312	0	Inf	1.1458e-07	0.000137336
XR_001434194.1	101108197	NBL1_	transcript	0	37.5526	#NAME?	1.13011e-07	0.000137336
XM_015099873.1	100037676	RPN2_	transcript	73.658	0	Inf	1.39551e-07	0.00016461
XM_012181692.2	101119479	KTN1_	transcript	1.57684	0	Inf	1.71386e-07	0.000195942
XM_012186069.2	101108762	TOP2A	transcript	1.52831	0	Inf	1.94731e-07	0.000216099
XR_001040565.1	101111880	PL8L1	transcript	0.739025	0	Inf	1.94833e-07	0.000216099
XM_012101182.2	101117024	FA65B	transcript	3.59437	0.00837267	8.74584	2.07953e-07	0.000227259
XM_004012400.3	101101998	SEPT4	transcript	4.29335	0	Inf	2.27422e-07	0.000243902
XM_015094591.1	101113743	PKHG7	transcript	3.4483	0	Inf	2.46437e-07	0.000257936
XM_012179466.2	101115623	ANK2_	transcript	0	0.657591	#NAME?	2.63678e-07	0.000272148
XM_004004603.2	101116455	METL8	transcript	1.41982	0	Inf	2.75391e-07	0.000280344
XM_015103578.1	101104029	CADH7	transcript	1.75226	0.000920667	10.8943	3.39364e-07	0.0003408
XM_004008931.3	101113409	2ABB_	transcript	1.9873	0	Inf	3.60149e-07	0.000352155
XM_012106384.2	101111160	MA7D2	transcript	3.34913	0	Inf	3.74878e-07	0.000361796
XM_004002071.3	101116779	DEP1A	transcript	1.32376	0	Inf	4.12082e-07	0.000382788
XM_015099855.1	101120768	E41L1	transcript	0	0.982867	#NAME?	4.20254e-07	0.000385559
XM_015092715.1	101119271	ANR28	transcript	1.21208	0	Inf	4.51568e-07	0.000409236
XM_012131858.2	101118419	SFRP3	transcript	3.26212	0	Inf	4.64904e-07	0.000411291
XM_015094376.1	101109873	SEP10	transcript	22.238	0	Inf	5.0086e-07	0.000437887
XM_012103683.2	101111925	THIM_	transcript	0.0102013	35.6133	-11.7694	5.34971e-07	0.000456958
XM_015101228.1	101107136	FBW1B	transcript	0.0285277	4.64153	-7.3461	5.34551e-07	0.000456958
XM_004016988.2	101116347	CD20B	transcript	28.5388	0.570774	5.64386	5.513e-07	0.000465554
XM_012100213.2	101121977	ATG7_	transcript	0.922837	0	Inf	6.00629e-07	0.000501512
XM_012098328.2	101116177	LINES	transcript	1.7187	0	Inf	9.42844e-07	0.000752507
XM_015096777.1	101102489	CDO1_	transcript	491.433	31.0739	3.98322	9.61988e-07	0.000752507
XR_001022088.2	101113798	K1024	transcript	0	1.0998	#NAME?	9.59195e-07	0.000752507
XM_012180208.2	101109802	CD158	transcript	3.96141	0.01649	7.90828	1.02555e-06	0.000781094
XM_015097955.1	101109980	BRCA2	transcript	0.00849433	1.17031	-7.10617	1.20807e-06	0.000898251
XM_015098529.1	101117432	NF1_H	transcript	0	5.13886	#NAME?	1.20874e-06	0.000898251
XM_015098508.1	101115635	RHBL3	transcript	3.24888	0.0195367	7.37761	1.22533e-06	0.000901566
XM_004008936.3	101115029	JKIP2	transcript	1.46904	0	Inf	1.25786e-06	0.000916428
XM_012178153.2	101102808	RPGF6	transcript	0.580395	0	Inf	1.33161e-06	0.000951501
XM_012142079.2	101102548	AOXB_	transcript	0.786641	0	Inf	1.35412e-06	0.000958368
XM_015097454.1	101118620	PHAR2	transcript	4.62085	0	Inf	1.47189e-06	0.00102225
XM_012097267.2	101110107	LPP_H	transcript	0	6.95482	#NAME?	1.49538e-06	0.00102895
XM_012175211.2	101116387	C2CD5	transcript	8.57941	0	Inf	1.52777e-06	0.00103212
XM_012183027.2	101118620	PHAR2	transcript	0	4.08055	#NAME?	1.51568e-06	0.00103212
XM_012177433.2	101120121	NTNG1	transcript	0	1.49682	#NAME?	1.54493e-06	0.00103431
XM_012126609.2	101122835	ATL1_	transcript	0	1.41692	#NAME?	1.70856e-06	0.00113365
XM_004010471.3	101114779	MABP1	transcript	0.500799	0	Inf	1.7776e-06	0.00116198
XM_015098483.1	101110252	SYNRG	transcript	0.661514	0	Inf	1.78255e-06	0.00116198
XM_004002821.3	101116878	UBP25	transcript	1.3146	0	Inf	1.83126e-06	0.00118336
XM_012183073.2	101121429	STXB5	transcript	0.480527	0	Inf	1.91118e-06	0.00122436
XM_015096133.1	101120241	KC1A_	transcript	6.63577	0	Inf	1.94929e-06	0.0012381
XM_012179450.2	101115623	ANK2_	transcript	0	0.489668	#NAME?	2.00988e-06	0.00125512
XM_015094296.1	105613207	ENV_J	transcript	0	38.4837	#NAME?	2.03538e-06	0.00126046
XM_004002542.3	101108973	TPM3_	transcript	14.0631	0	Inf	2.16813e-06	0.00132066
XM_015098122.1	101107611	NBEA_	transcript	0	3.29056	#NAME?	2.32984e-06	0.00140762
XM_015102910.1	101104867	DLG2_	transcript	0	3.86334	#NAME?	2.44143e-06	0.00145931
XM_004016994.3	101117876	ESM1_	transcript	26.4578	0.291706	6.50304	2.47489e-06	0.00145966
XM_015103641.1	101104362	YES_H	transcript	6.7735	0	Inf	2.79476e-06	0.00163533
XM_012181267.2	101116403	PA24F	transcript	1.85566	0	Inf	2.87961e-06	0.00167094
XM_012183960.1	101117425	RCAS1	transcript	2.99593	0.00913933	8.3567	2.90058e-06	0.00167094
XM_004020799.3	101116112	COQ7_	transcript	16.8283	0.113127	7.21681	3.02784e-06	0.00173083
XM_004012145.3	101112580	KATL1	transcript	0.064872	6.52914	-6.65315	3.35271e-06	0.0018875
XM_012187607.2	101122496	MRP1_	transcript	0	5.75861	#NAME?	3.3336e-06	0.0018875
XM_012173026.2	101116779	DEP1A	transcript	0.848439	0	Inf	3.43967e-06	0.00190755
XM_004009817.3	101102485	TEC_H	transcript	1.23104	0	Inf	3.57552e-06	0.0019682
XM_012179735.2	443270	PRGC1	transcript	0.5641	0	Inf	3.63231e-06	0.00198476
XM_012177794.2	101122104	DNJB1	transcript	0	7.54846	#NAME?	3.81398e-06	0.00206882
XM_015098525.1	101117432	NF1_H	transcript	0	2.6937	#NAME?	3.84375e-06	0.00206986
XM_012104137.2	101109935	PA2GX	transcript	220.825	2.21228	6.64123	3.92635e-06	0.00209913
XM_012179446.2	101115623	ANK2_	transcript	0.037388	2.37281	-5.98788	3.99993e-06	0.00210813
XM_012181848.2	101111372	FUT8_	transcript	2.374	0.006949	8.4163	3.97888e-06	0.00210813
XM_004017731.3	101120867	SV2B_	transcript	0.00337767	24.0675	-12.7988	4.04479e-06	0.00211676
XM_012102835.2	101106218	PPRC1	transcript	1.16877	0	Inf	4.09075e-06	0.00212585
XM_015098482.1	101110252	SYNRG	transcript	0.542924	0	Inf	4.38929e-06	0.00226515
XM_015091832.1	101104537	TRPM8	transcript	1.6578	0	Inf	4.42007e-06	0.0022653
XM_004022336.3	101110034	H6ST2	transcript	4.74453	0	Inf	4.61039e-06	0.00234666
XM_012095267.2	443262	BMAL1	transcript	0	0.980346	#NAME?	4.7262e-06	0.0023731
XM_012106234.2	101120138	OFD1_	transcript	1.24917	0	Inf	4.70609e-06	0.0023731
XM_012169449.1	101104977	SIAT9	transcript	3.25938	0.0196527	7.37373	5.24623e-06	0.00261653
XM_012183074.2	101121429	STXB5	transcript	0.378315	0	Inf	5.36744e-06	0.00264152
XM_015101449.1	101115992	SDF2L	transcript	49.5175	2.66146	4.21765	5.36533e-06	0.00264152
XM_004003193.3	101102360	SLIK3	transcript	0	3.68993	#NAME?	5.5002e-06	0.00268906
XM_012118876.2	101110299	2ABA_	transcript	0.455304	9.2442	-4.34365	5.61384e-06	0.00269006
XM_012174155.2	101102467	TRBP2	transcript	1.95452	0	Inf	5.53989e-06	0.00269006
XM_015095184.1	101113583	CP51A	transcript	37.5403	1.85074	4.34227	5.76543e-06	0.00271169
XM_004014358.3	101118975	SMOX_	transcript	0	0.868775	#NAME?	5.94396e-06	0.00277807
XM_012183115.2	101102737	RMND1	transcript	0.659819	0	Inf	6.05753e-06	0.00281346
XM_012182485.2	101101844	LRRF1	transcript	0	7.16494	#NAME?	6.44037e-06	0.00297269
XM_015098489.1	101110252	SYNRG	transcript	0.488669	0	Inf	6.50696e-06	0.00298489
XM_012175776.1	101120820	CDPF1	transcript	3.4359	0	Inf	6.59795e-06	0.00300806
XM_012175485.2	101106761	CSTN3	transcript	1.4266	0.00640867	7.79834	6.78364e-06	0.00302399
XM_012184600.1	101109980	BRCA2	transcript	0.787464	0.00222	8.47051	6.74354e-06	0.00302399
XM_015093136.1	101106908	FRPD1	transcript	7.07441	0.331634	4.41495	6.73373e-06	0.00302399
XM_015101361.1	100302079	RAN_R	transcript	1.58053	31.5885	-4.32092	6.79567e-06	0.00302399
XM_015102829.1	101122986	KDM1B	transcript	2.93365	0	Inf	6.86918e-06	0.00302651
XM_015104415.1	101107570	CAD23	transcript	0.380245	0	Inf	6.88278e-06	0.00302651
XM_012096226.2	101113884	CD44_	transcript	1.08857	0	Inf	7.06722e-06	0.00308933
XM_012187630.2	101121363	SOAT1	transcript	0.810022	0	Inf	7.12636e-06	0.00308976
XM_012107660.2	101118931	MUML1	transcript	0.681603	0	Inf	7.62015e-06	0.00326058
XR_001020652.1	105601931		transcript	0.97016	0	Inf	7.63447e-06	0.00326058
XM_015092622.1	101103365	PLS4_	transcript	1.59294	0.004076	8.61032	7.68572e-06	0.00326371
XM_012184438.2	101114369	RCBT2	transcript	0.989286	0	Inf	7.78145e-06	0.00328559
XM_012105058.2	101117987	BMS1_	transcript	1.42455	4.83333e-05	14.8471	7.9719e-06	0.00334698
XM_004014448.3	101119068	GCNT7	transcript	0.144619	8.63698	-5.9002	8.33764e-06	0.00348087
XM_012102967.2	101102193	ABLM1	transcript	0	3.41653	#NAME?	8.67177e-06	0.00360014
XM_012177676.2	101123336	WDR47	transcript	4.26259	0	Inf	8.82161e-06	0.00363674
XM_012185417.2	101111561	NSRP1	transcript	0	1.60311	#NAME?	8.8578e-06	0.00363674
XR_001435535.1	101103746	PLAL2	transcript	0	1.0168	#NAME?	8.97802e-06	0.00366584
XM_012181535.2	101102648	F214A	transcript	2.98759	0.0597423	5.64409	9.37989e-06	0.0037883
XM_004004565.2	101106824	HXD10	transcript	0.0873007	13.9803	-7.32319	9.50838e-06	0.00380023
XM_012107541.2	101113311	CRDL1	transcript	0	0.919608	#NAME?	9.85397e-06	0.0038951
XM_015102205.1	101109307	ZCPW2	transcript	2.13322	0	Inf	1.04122e-05	0.00409398
XM_015092457.1	101104446	IGS11	transcript	0.280038	0	Inf	1.0658e-05	0.00416856
XM_012100980.2	101105696	PP1RA	transcript	4.69608	0	Inf	1.13504e-05	0.00439314
XM_015096131.1	101120241	KC1A_	transcript	3.30913	0	Inf	1.21232e-05	0.00466794
XM_004015031.3	101103342	KIFC3	transcript	0.932318	0	Inf	1.23678e-05	0.00470744
XM_012179769.1	101107196	SUH_P	transcript	0.459442	15.7373	-5.09816	1.23256e-05	0.00470744
XM_004002995.2	106990090	RL35A	transcript	378.493	0.0231603	13.9963	1.25536e-05	0.0047355
XM_012098413.1	101120867	SV2B_	transcript	0.0200727	4.24065	-7.72291	1.34524e-05	0.00504894
XM_015095983.1	101102560	F193B	transcript	1.20267	0.029517	5.34855	1.36145e-05	0.00508408
XM_012104136.2	101109935	PA2GX	transcript	25.8296	0.210005	6.94246	1.37277e-05	0.00510072
XM_012100147.2	101114649	SETD2	transcript	1.57908	0	Inf	1.37995e-05	0.00510102
XM_012099408.2	101114471	ENTP3	transcript	4.06296	0.0248017	7.35595	1.42258e-05	0.00520771
XM_012184205.2	101116155	TAF2_	transcript	3.04881	0	Inf	1.47228e-05	0.00531113
XM_004011281.2	101111639	CNR1_	transcript	0.086716	7.95755	-6.51988	1.48563e-05	0.00533339
XM_015095788.1	101119902	C2D1A	transcript	0	1.50963	#NAME?	1.51806e-05	0.00542362
XM_012173748.2	101109789	M4K4_	transcript	3.04899	0	Inf	1.62171e-05	0.00571156
XM_015102914.1	101115490	NAV2_	transcript	0	3.13443	#NAME?	1.63833e-05	0.00571591
XR_001033419.2	101115097	ABCB6	transcript	1.7528	0.00684767	7.99983	1.73751e-05	0.00603362
XM_012102454.2	101116876	DKK1_	transcript	0.095323	9.48831	-6.63718	1.7971e-05	0.00616048
XM_012186993.2	101120257	DAF_H	transcript	1.04706	0	Inf	1.79671e-05	0.00616048
XM_015101855.1	101116177	LINES	transcript	0.903475	0	Inf	1.79891e-05	0.00616048
XM_015103335.1	101108178	SRBS1	transcript	0	2.66179	#NAME?	1.84016e-05	0.00624418
XM_012190565.1	100135687	HIF3A	transcript	0	1.10989	#NAME?	1.87469e-05	0.00633243
XM_012104133.2	101112185	PARN_	transcript	4.82621	0	Inf	1.89099e-05	0.0063586
XM_012098728.2	101113888	STXB6	transcript	0.0196077	3.13206	-7.31955	1.92061e-05	0.00642913
XM_012178187.2	101106424	YD286	transcript	1.58323	0	Inf	2.0178e-05	0.00672418
XM_004017807.3	101119939	TM2D3	transcript	1.93104	0	Inf	2.072e-05	0.00687396
XM_012190398.2	101115896	SPT5H	transcript	3.81821	0	Inf	2.11347e-05	0.00698035
XM_012095132.2	101107403	MAAT1	transcript	0.863933	0	Inf	2.16624e-05	0.00706051
XM_012187332.1	101112585	FBX44	transcript	0	1.47844	#NAME?	2.16401e-05	0.00706051
XM_015092510.1	101115925	IF2B2	transcript	0	1.48939	#NAME?	2.19689e-05	0.00712913
XM_012182478.2	101117768	NCOA7	transcript	0	2.92474	#NAME?	2.32155e-05	0.00743627
XM_012131524.2	101115511	CALRL	transcript	2.29285	0	Inf	2.39386e-05	0.00758493
XM_015098124.1	101107611	NBEA_	transcript	0	0.565274	#NAME?	2.37955e-05	0.00758493
XM_015101555.1	101116428	P2RX2	transcript	2.99958	0.0474387	5.98255	2.39858e-05	0.00758493
XM_015102014.1	101102181	CTGE5	transcript	11.9308	0.537814	4.47143	2.45626e-05	0.00773441
XM_012117796.2	101110801	ELOV1	transcript	1.44191	0	Inf	2.52852e-05	0.00792834
XM_012141827.2	101102297	FONG_	transcript	1.94571	0.00735433	8.04748	2.59592e-05	0.00807156
XM_012107651.2	101102458	NRK_H	transcript	0	1.72589	#NAME?	2.60711e-05	0.00807258
XM_012180890.2	101110145	PARP6	transcript	0.469507	0	Inf	2.63398e-05	0.00812195
NM_001308577.1	101120364	HB2D_	transcript	13.5357	0.0311373	8.76391	2.73009e-05	0.00834902
XM_012185882.1	101104585	LC7L3	transcript	0	0.766378	#NAME?	2.72054e-05	0.00834902
NM_001009436.1	443469	IBP2_	transcript	260.091	19.1038	3.76708	2.77047e-05	0.00843779
XM_012188900.1	101123227	F217B	transcript	1.02679	0	Inf	2.85747e-05	0.00863199
XM_004001977.3	101114400	ZFYV9	transcript	0	3.4373	#NAME?	2.94904e-05	0.00887254
XM_012096802.2	101118988	RAD17	transcript	0.749526	0	Inf	3.06605e-05	0.0091505
XM_012179515.2	101119820	CASP6	transcript	0.054982	6.74893	-6.93956	3.09892e-05	0.00918703
XM_015096822.1	101123125	MEG11	transcript	0.290798	0	Inf	3.10302e-05	0.00918703
XM_015091945.1	101119344	MUTYH	transcript	1.03317	0	Inf	3.12687e-05	0.00922092
XM_012174556.2	101122772	CNOT2	transcript	0	1.23074	#NAME?	3.16287e-05	0.00925364
XM_012106592.2	101113203	VSIG4	transcript	0	1.37799	#NAME?	3.27712e-05	0.00955029
XM_015095270.1	101106001	NRCAM	transcript	0.00122433	1.79764	-10.5199	3.3444e-05	0.00970831
XM_004016360.3	101117696	KI18A	transcript	1.83899	0.018069	6.66925	3.50349e-05	0.0101305
XM_012183860.2	101107105	STAU2	transcript	1.53773	0	Inf	3.52485e-05	0.0101528
XM_012187127.1	101110348	LBR_H	transcript	1.00128	0	Inf	3.57048e-05	0.0102445
XM_012180892.2	101110804	C42S1	transcript	31.609	2.1418	3.88344	3.67966e-05	0.0104369
XR_001030340.2	101109331	IWS1_	transcript	0.847731	0	Inf	3.66648e-05	0.0104369
XM_012180222.2	101109802	CD158	transcript	0.579496	0	Inf	3.73101e-05	0.0105423
XM_012187737.2	101109289	HMCN1	transcript	0.000995	1.92315	-10.9165	3.75502e-05	0.01057
XM_012176524.2	101106808	BCAR3	transcript	1.55386	0	Inf	3.77888e-05	0.010597
XM_012098397.1	101119255	MCTP2	transcript	0.475212	0	Inf	3.79728e-05	0.0106085
XM_012099100.2	101113294	ECT2_	transcript	0.4754	0	Inf	3.81368e-05	0.0106145
XM_004014940.3	101102663	KCNG4	transcript	0.0392193	9.33057	-7.89426	3.84526e-05	0.0106624
XM_015097940.1	101112070	OSGI2	transcript	0	3.71846	#NAME?	3.87279e-05	0.0106988
XM_012097544.1	101105281	FSTL5	transcript	2.38086	0	Inf	3.9438e-05	0.0108547
XM_012179508.2	101109229	WDR3_	transcript	0.026605	4.89163	-7.52247	3.97823e-05	0.010909
XM_012176794.1	101114099	THAP5	transcript	0.846931	0	Inf	4.31395e-05	0.0115816
XM_012137295.1	101117907	CACB4	transcript	3.10176	0.1938	4.00045	4.3478e-05	0.0116222
XM_004013745.3	101118119	ENOA_	transcript	2.86494	0.0247667	6.85396	4.48795e-05	0.0118688
XM_004018509.3	101116684	TDGF1	transcript	3.65351	97.8101	-4.74263	4.45829e-05	0.0118688
XM_012178690.2	101112898	RBM27	transcript	0.718991	0.000661	10.0871	4.47703e-05	0.0118688
XM_004011833.3	101110342	VIR_H	transcript	0.0558453	18.664	-8.38461	4.5616e-05	0.0119456
XM_012102796.2	101111678	SC31B	transcript	0.580251	0	Inf	4.5813e-05	0.0119456
XM_012097429.2	101111396	HHIP_	transcript	0.24004	0	Inf	4.75891e-05	0.0123653
XM_012098415.2	101120867	SV2B_	transcript	0.341585	0	Inf	4.83804e-05	0.0124836
XM_012106379.2	101111160	MA7D2	transcript	1.77773	0	Inf	4.82945e-05	0.0124836
XM_012180206.2	101109802	CD158	transcript	0.701233	0.00213167	8.36177	4.92874e-05	0.01263
XM_012187329.2	101116878	UBP25	transcript	0.471455	0	Inf	5.05896e-05	0.0128749
XM_015093847.1	101101882	HMCN2	transcript	0.0610663	3.221	-5.72099	5.05125e-05	0.0128749
XM_012105060.2	101117987	BMS1_	transcript	0.660176	0	Inf	5.12659e-05	0.0129676
XM_012180223.2	101109802	CD158	transcript	0.536126	0	Inf	5.13029e-05	0.0129676
XM_012185635.2	105607811	IPP2_	transcript	1.05589	0	Inf	5.22192e-05	0.0131545
XM_015097061.1	101112064	SEM6D	transcript	0.00780567	1.10182	-7.14115	5.30849e-05	0.0133274
XM_012107587.2	101114170	TRIM1	transcript	0	1.56736	#NAME?	5.35441e-05	0.0133974
XM_012183281.2	101116580	SMOC2	transcript	9.36434	177.676	-4.24592	5.38503e-05	0.0134288
XM_012095624.2	101110865	TBCEL	transcript	0	1.84822	#NAME?	5.61864e-05	0.0138872
XM_012182384.2	101110012	UBP2L	transcript	0.000335667	0.449311	-10.3865	5.62491e-05	0.0138872
XM_015093869.1	106990980	GDF7_	transcript	0.0781707	5.15858	-6.0442	5.84039e-05	0.014324
XM_012094983.2	101104704	UPK1B	transcript	155.398	11.9362	3.70255	5.91495e-05	0.0144591
XM_012114637.1	101119015	ABCA1	transcript	0.298744	5.58786	-4.22531	6.04533e-05	0.0147294
XR_001436051.1	101107392	ATL3_	transcript	0.00264867	2.51993	-9.8939	6.09052e-05	0.014791
XM_004003036.3	101107321	AT135	transcript	0.065792	3.43078	-5.70448	6.26213e-05	0.0150601
XM_012105811.1	101118665	FGL1_	transcript	154.325	8.1246	4.24753	6.49771e-05	0.0155763
XM_012174943.2	101113925	S41A2	transcript	2.33558	0	Inf	6.62009e-05	0.0158186
XM_012101386.2	101117637	P2Y14	transcript	0.69539	7.66667e-06	16.4689	6.64596e-05	0.0158295
XM_015095206.1	101102720	DGKB_	transcript	0	1.85928	#NAME?	6.71431e-05	0.01584
XM_015101993.1	101113888	STXB6	transcript	0.002933	0.570155	-7.60283	6.69971e-05	0.01584
XR_001025173.2	101108987	ZXDB_	transcript	1.38921	0	Inf	6.94297e-05	0.0163276
XM_004012960.3	101109284	T106A	transcript	0.650333	0	Inf	7.23422e-05	0.0168526
XM_012179803.2	101112482	TM156	transcript	0.780581	0	Inf	7.26852e-05	0.0168795
XM_012181233.2	101112734	NUSAP	transcript	0.592507	0	Inf	7.62967e-05	0.0176082
XM_015093228.1	101122574	BNC2_	transcript	0.523356	0.00119867	8.77022	7.69558e-05	0.0176507
XM_012187364.1	101118119	ENOA_	transcript	0.82886	0	Inf	7.77741e-05	0.0177289
XM_012135094.2	101123531	SCN1A	transcript	0	1.0871	#NAME?	7.90914e-05	0.0179193
XM_012107491.2	101106406	KLH13	transcript	0	2.57286	#NAME?	8.21677e-05	0.0185597
XM_012095669.1	101114639	NUCB2	transcript	2.22892	0.0238363	6.54704	8.27433e-05	0.0185603
XM_012097641.2	101116428	P2RX2	transcript	13.4596	0.126486	6.73351	8.31695e-05	0.0185603
XM_012187326.2	101112337	FBX6_	transcript	0.880368	0	Inf	8.29779e-05	0.0185603
XM_012189808.2	101116191	DZIP3	transcript	0.00153533	0.556716	-8.50224	8.29765e-05	0.0185603
XM_012174824.2	780511	NET4_	transcript	0.372992	0	Inf	8.47988e-05	0.0188672
XM_004018870.3	101121719	AGRF2	transcript	0.456222	0	Inf	8.6955e-05	0.0191804
XM_012189889.2	101116191	DZIP3	transcript	1.26667e-05	0.484686	-15.2237	8.65571e-05	0.0191804
XR_001434129.1	101121829	MBD5_	transcript	0	1.16617	#NAME?	8.69806e-05	0.0191804
XM_004010549.3	101112983	VP13C	transcript	2.99873	0.00111467	11.3935	8.7724e-05	0.0192871
XM_012187752.2	101112408	PTN14	transcript	0.003655	4.14538	-10.1474	8.89016e-05	0.0193469
XM_015098703.1	101117522	MYBPP	transcript	0.420833	0	Inf	8.90373e-05	0.0193469
XM_015096547.1	101123123	MOB1B	transcript	1.57433	0.006399	7.94267	9.26237e-05	0.0200091
XM_015096525.1	101119989	EPHA5	transcript	0	0.373276	#NAME?	9.36396e-05	0.02017
XM_012102913.2	101113034	I20RB	transcript	0.619272	0	Inf	9.52379e-05	0.0203374
XM_012189710.2	101113784	MYLK3	transcript	0.189286	0	Inf	9.80412e-05	0.0208164
XM_004021374.3	443189	ACM3_	transcript	0	0.800985	#NAME?	0.000100663	0.0211316
XM_012182851.2	101116916	PTPRK	transcript	0.489887	3.4e-05	13.8146	0.000100442	0.0211316
XM_015097231.1	101115714	KS6A5	transcript	0	1.63397	#NAME?	0.000102321	0.0213589
XM_015092809.1	101104380	HXD11	transcript	0	4.14806	#NAME?	0.00010438	0.0216067
XM_004002867.2	101106127	CLDN1	transcript	3.51822	0	Inf	0.000105587	0.0217958
XM_015101233.1	101107136	FBW1B	transcript	6.12696	0.491969	3.63853	0.000108825	0.0223401
XM_012103129.2	101116440	FANK1	transcript	0.812716	0	Inf	0.000109166	0.0223484
XM_012182618.2	101114364	PPIL6	transcript	0.416973	0	Inf	0.00011077	0.0225543
XM_012119432.2	101114242	BIN3_	transcript	0.838924	0	Inf	0.000113164	0.0229143
XM_012102609.1	101108178	SRBS1	transcript	0	1.02618	#NAME?	0.000113789	0.022916
XM_004012470.3	101119832	CCL11	transcript	0.537656	26.1859	-5.60596	0.000114366	0.02297
XM_012174275.2	101116558	LTMD1	transcript	0.703222	0	Inf	0.000116023	0.0232399
XM_004014917.3	101118808	CNTP4	transcript	5.2325	0.592088	3.14362	0.000117426	0.0233322
XM_004015248.3	101115896	SPT5H	transcript	6.49405	0.001533	12.0485	0.000117332	0.0233322
NM_001129737.1	100169935	RORB_	transcript	0.414202	26.6047	-6.00521	0.00011871	0.0235245
XM_015097075.1	101115796	FERM2	transcript	0.529184	0	Inf	0.000119121	0.0235433
XM_012102080.2	101120029	HRSL3	transcript	2.5799	0	Inf	0.000120773	0.0237434
XM_012102589.2	101105703	PLCE1	transcript	0.141247	0	Inf	0.000123379	0.024128
XM_015095821.1	105609426	ZN177	transcript	0.375346	0	Inf	0.000126634	0.0246996
XM_012097337.2	101103349	TRIM2	transcript	1.65327	0.001443	10.162	0.000132333	0.0256096
XM_015101614.1	101121120	CLIP1	transcript	1.4512	0	Inf	0.000132744	0.0256224
XM_012185252.1	101110522	PIGW_	transcript	3.16769	0	Inf	0.000133578	0.0256501
XM_015096827.1	101123125	MEG11	transcript	0.182218	0	Inf	0.000133234	0.0256501
XM_012188569.1	101102410	XRN2_	transcript	11.5955	0.347611	5.05995	0.000134604	0.0257805
XM_012177023.2	101102975	CPED1	transcript	0.432885	7.19985	-4.05591	0.000135731	0.0259296
XM_012102718.2	101114990	MORN4	transcript	0.65727	0	Inf	0.000139876	0.0265168
XM_012105419.1	101108716	F213A	transcript	0	6.34883	#NAME?	0.000139605	0.0265168
XM_015098114.1	101105579	CCNA1	transcript	0.826596	0	Inf	0.000144628	0.027348
XM_004007772.2	101105323	AGR2_	transcript	27.1737	0.85641	4.98776	0.000148039	0.027922
XM_012185790.2	101118798	AL3A2	transcript	3.36461	0	Inf	0.000148602	0.0279571
XM_004015959.3	101116084	MSD4_	transcript	2.32859	0	Inf	0.000149416	0.0280393
XM_015097108.1	101108755	SYNE2	transcript	0.023693	1.91014	-6.33307	0.00015042	0.0281566
XM_015102654.1	101113630	PHF1_	transcript	0.527774	0	Inf	0.000155364	0.029009
XM_012174525.2	101119971	KI21A	transcript	0.166865	0	Inf	0.000157137	0.0291933
XM_012187723.2	101105449	PERQ2	transcript	1.67361	0	Inf	0.000156902	0.0291933
XM_012186950.2	101114794	ELK4_	transcript	0.008287	2.49795	-8.23568	0.000158577	0.0293873
XM_015102749.1	101103679	PKHD1	transcript	3.26818	0.004475	9.51238	0.000160763	0.0295712
XM_012187772.1	101113611	ANGE2	transcript	3.33333e-07	3.19769	-23.1936	0.000162502	0.0298173
XM_012106656.2	101119368	HUWE1	transcript	0.426929	0	Inf	0.00016417	0.0300492
XM_004014637.2	101123485	KCNG1	transcript	2.11327	28.0165	-3.72873	0.000167549	0.0305603
XM_012095557.2	101105355	G6PT1	transcript	0.789481	0	Inf	0.000170455	0.0305603
XM_012097133.2	101115827	RNC_H	transcript	0	0.52441	#NAME?	0.000171075	0.0305603
XM_012098990.2	101111764	NADL2	transcript	1.1272	0.0277063	5.34638	0.000170728	0.0305603
XM_015092968.1	101105879	CI043	transcript	1.4434	0	Inf	0.000169105	0.0305603
XM_015100882.1	101123145	CCD82	transcript	2.12724	0	Inf	0.000169378	0.0305603
XM_012095447.1	101110264	DIXC1	transcript	0.195699	0	Inf	0.000172378	0.0307193
XM_004016596.3	101102513	STK33	transcript	11.9386	0.132933	6.48879	0.000177016	0.0313204
XM_015093504.1	101116208	GPR1_	transcript	0	0.308292	#NAME?	0.000178466	0.0315021
XM_015101671.1	101111491	PAXI_	transcript	0	3.20524	#NAME?	0.000180068	0.0317095
XM_012179799.2	101111550	TBCD1	transcript	0	1.14415	#NAME?	0.000182124	0.0319203
XM_015095290.1	101106001	NRCAM	transcript	0	5.12416	#NAME?	0.000184949	0.0322632
XR_001436852.1	101104633	AP1S2	transcript	0.054617	9.57049	-7.4531	0.000185446	0.0322741
XM_012184642.1	101112580	KATL1	transcript	0.986311	0	Inf	0.000186116	0.0323026
XR_001042122.2	101114364	PPIL6	transcript	0.409116	0	Inf	0.000186479	0.0323026
XM_004020120.3	101101939	FBW1A	transcript	0	0.935958	#NAME?	0.000187485	0.0323262
XM_015099838.1	101113427	NCOA6	transcript	0	1.27988	#NAME?	0.000187132	0.0323262
XM_012114466.2	101117989	FKTN_	transcript	0.063277	3.52987	-5.80179	0.00019209	0.0327384
XM_012181107.2	101115494	RFX5_	transcript	1.60775	0.00953733	7.39724	0.000191693	0.0327384
XM_015099159.1	101102323	ERR3_	transcript	0.0996027	0	Inf	0.000192302	0.0327384
XM_015099703.1	101112750	LAR4B	transcript	0	0.627255	#NAME?	0.000194435	0.0329888
XM_015096931.1	101106433	TSP1_	transcript	1.16495	0	Inf	0.000197894	0.0334991
XM_012178304.2	101102560	F193B	transcript	0	0.074941	#NAME?	0.000198462	0.0335188
XM_015098150.1	101112580	KATL1	transcript	3.23231	0.239037	3.75726	0.000202068	0.0340506
XR_173472.3	101112542	LORF1	transcript	0	0.920287	#NAME?	0.000204507	0.0343835
XM_012126879.2	101102874	AF9_M	transcript	0.00191267	2.18812	-10.1599	0.000205692	0.0345037
XM_012182891.2	101120756	E41L2	transcript	0.922212	0	Inf	0.000206901	0.0345037
XM_015101108.1	101102174	K154L	transcript	0.159682	0	Inf	0.000206751	0.0345037
XM_015104610.1	780507	FGFR1	transcript	0	2.37187	#NAME?	0.000207079	0.0345037
XM_012174537.2	101119971	KI21A	transcript	0.886925	0	Inf	0.000211404	0.0351455
XM_012101391.1	101101931	GMDS_	transcript	4.41082	0	Inf	0.000212313	0.0352179
XM_012101990.2	101105798	CHST2	transcript	1.47277	20.9734	-3.83196	0.000213871	0.03539
XM_015099553.1	101110782	PARD3	transcript	0	0.998016	#NAME?	0.000214303	0.03539
XM_012184146.2	101113078	TRIQK	transcript	2.02174	0	Inf	0.000214785	0.035391
XM_004020662.3	101111679	LIPE_	transcript	0.241597	5.19911	-4.42759	0.00021654	0.0355935
XM_012179684.2	101112864	MYOME	transcript	0	7.34351	#NAME?	0.000217149	0.0355935
XR_001040523.2	101109612	CDC23	transcript	0.476687	0	Inf	0.000217841	0.0355935
XM_004002144.3	101111919	MCLN3	transcript	0	1.92619	#NAME?	0.00021895	0.0356035
XM_012097367.2	101105530	SH319	transcript	0	11.791	#NAME?	0.000218658	0.0356035
XM_015101929.1	101107392	ATL3_	transcript	1.36519	0	Inf	0.000220038	0.0357024
XM_015094696.1	101104978	CACB3	transcript	1.07831	0	Inf	0.000222671	0.0360508
XM_012097288.2	101110107	LPP_H	transcript	0	2.48788	#NAME?	0.000223357	0.0360834
XM_012103315.1	101119176	ACKR4	transcript	1.73339	0.0149863	6.8538	0.000224059	0.0361182
XM_004015960.3	443274	GRIA4	transcript	0.008173	5.66423	-9.4368	0.000234386	0.0374579
XM_015094662.1	101114507	BIN2_	transcript	0.418336	0	Inf	0.000235714	0.0375892
XM_004012136.3	101109980	BRCA2	transcript	0.693755	0.000310333	11.1264	0.000236611	0.0376516
XM_004017278.1	101105281	FSTL5	transcript	1.06176	0	Inf	0.000237857	0.037674
XM_012100470.2	101109746	DMB_H	transcript	0.74737	0	Inf	0.000238273	0.037674
XM_012165221.2	101103795	PUM2_	transcript	0.00208667	0.43033	-7.6881	0.000237695	0.037674
XM_004007941.3	101105652	HXA9_	transcript	0.273647	14.2348	-5.70096	0.000240738	0.0379829
XM_012184361.1	101108581	AKA11	transcript	5.36101	0	Inf	0.000241951	0.0380935
XM_004004511.2	101113825	S40A1	transcript	0	15.6734	#NAME?	0.000246494	0.0385636
XM_015092396.1	101117463	NRIP1	transcript	0.536959	0	Inf	0.000246069	0.0385636
XM_015096670.1	101110510	RNF4_	transcript	0.317118	11.712	-5.20683	0.000249478	0.0389485
XM_012185173.2	101101998	SEPT4	transcript	0.156722	5.78353	-5.20567	0.000250175	0.0389753
XM_012094817.2	101110171	ZN583	transcript	0	1.99664	#NAME?	0.000253757	0.0393683
XM_012149098.2	101111609	S1PBP	transcript	0.248789	0	Inf	0.000253354	0.0393683
XM_004008935.3	101115029	JKIP2	transcript	7.86444	0.458166	4.1014	0.000258043	0.03962
XM_012185378.2	101117432	NF1_H	transcript	0.0124973	1.69342	-7.08217	0.000258045	0.03962
XM_012190700.1	101107127	TMG2_	transcript	0.593031	0	Inf	0.000256909	0.03962
XR_001020913.2	101118237	LMLN_	transcript	0.182171	0	Inf	0.000257474	0.03962
XM_004017849.3	101108691	LMA1L	transcript	18.7609	2.12692	3.14089	0.000259178	0.0397119
XM_012185795.2	101119060	EPN2_	transcript	0	2.29359	#NAME?	0.000260749	0.0398705
XM_012177230.2	101105324	LC7L2	transcript	0	2.70033	#NAME?	0.00026211	0.0399963
XM_012097373.2	101106365	LRBA_	transcript	21.5032	1.99845	3.4276	0.000263649	0.0401487
XM_012174704.2	101103709	ZBT39	transcript	0	0.816875	#NAME?	0.0002642	0.0401502
XM_012182094.2	101110944	TTLL5	transcript	0	1.80293	#NAME?	0.000265184	0.0401809
XM_012107581.2	101112706	CO4A5	transcript	0.880407	0	Inf	0.000267712	0.0403539
XM_012121812.2	101109680	TERA_	transcript	1.78763	40.2658	-4.49343	0.000271681	0.0408693
XM_015093216.1	101121659	TT39B	transcript	0.00864733	0.875089	-6.66103	0.00027541	0.0413199
XM_015105243.1	106992029	STP3_	transcript	0	1.65392	#NAME?	0.000278815	0.0416272
XM_012103495.2	101121816	COM1_	transcript	1.57978	0.0425967	5.21284	0.000280297	0.0417429
XM_012095423.2	101106623	RHG20	transcript	0.551763	7.91579	-3.84261	0.000282913	0.0418807
XM_012180329.2	101102148	2ABG_	transcript	1.71029	0.00704933	7.92253	0.000282431	0.0418807
XM_004001903.3	101117203	KIF2C	transcript	2.1662	0.0395547	5.77517	0.000284743	0.0419557
XM_012187157.2	101114291	MRCKA	transcript	0	0.480374	#NAME?	0.000285113	0.0419557
XM_015094874.1	101109436	DEN5B	transcript	0.00331667	1.21546	-8.51756	0.000290229	0.042624
XM_012099600.2	101108864	ITPR1	transcript	0	4.17664	#NAME?	0.000297066	0.0434666
XM_012105226.2	101111155	SGPL1	transcript	0.339237	0	Inf	0.000297136	0.0434666
XM_004016987.3	101116090	MCIN_	transcript	4.73131	0.184958	4.67697	0.000297748	0.0434706
XM_004020040.3	101104542	CEP55	transcript	0.344292	0	Inf	0.000301501	0.0435057
XM_012152111.2	101118423	MYOM3	transcript	0.431509	0	Inf	0.000298767	0.0435057
XM_012157964.1	101104022	FGGY_	transcript	0.40564	0	Inf	0.00030104	0.0435057
XM_004002627.3	101106810	RABP2	transcript	31.1058	2.48462	3.64608	0.000306737	0.0439206
XM_012100782.2	101121464	AGRF1	transcript	0.314482	0	Inf	0.000307331	0.0439206
XM_012161713.2	101117230	LRC8A	transcript	0.00875433	0.804301	-6.52159	0.00030728	0.0439206
XM_012189557.1	101117187	ZFP1_	transcript	0.282555	0	Inf	0.000308495	0.0440023
XM_012179918.2	101112571	CORIN	transcript	3.01351	0.093989	5.00281	0.000309831	0.0440872
XM_012182647.2	101115715	CE57L	transcript	2.54864	0	Inf	0.00031087	0.0440872
XM_015103740.1	101116619	MBD1_	transcript	0	0.428788	#NAME?	0.000310296	0.0440872
XM_012153164.2	101105636	HP1B3	transcript	1.05657	0	Inf	0.000313385	0.0443592
XM_012104348.2	101122755	SLX1_	transcript	0	3.16061	#NAME?	0.000317239	0.0446572
XM_015101216.1	105602432	LIPA1	transcript	0.752842	0	Inf	0.000317293	0.0446572
XM_015103417.1	100170317	ADA2A	transcript	0.770071	23.5175	-4.9326	0.000316221	0.0446572
XM_012185626.2	101114403	PO2F1	transcript	0	2.40254	#NAME?	0.000320925	0.0450484
XM_012187887.2	101104167	KLH12	transcript	1.93554	0	Inf	0.000321285	0.0450484
XM_015099560.1	101110782	PARD3	transcript	0	1.10346	#NAME?	0.00032333	0.0451647
XM_012108163.1	101103276	PYRG1	transcript	0.0103837	2.05075	-7.62569	0.000325173	0.0451674
XM_015100990.1	101120777	PKHA7	transcript	0.224612	0	Inf	0.000325103	0.0451674
XR_001435659.1	101104264	CP095	transcript	0.1579	0	Inf	0.000324183	0.0451674
XM_012104599.2	101109324	ZKSC5	transcript	0.945948	0	Inf	0.000329779	0.0456366
XM_004021937.2	101105882	S100G	transcript	0.386674	192.586	-8.96017	0.000331696	0.0457657
XR_001435732.1	101103174		transcript	0	1.02191	#NAME?	0.00033428	0.0460025
XM_015097509.1	101110947	FNDC1	transcript	0.798952	12.7512	-3.99638	0.00033621	0.0460973
XM_012102792.2	101111678	SC31B	transcript	0	1.03	#NAME?	0.000338694	0.0463524
XM_012179580.2	101105752	CENPE	transcript	0	0.226183	#NAME?	0.000340225	0.0464764
XM_012183117.2	101102737	RMND1	transcript	0.315237	0	Inf	0.000349921	0.0474519
XM_015095190.1	101115785	NEB1_	transcript	1.32364	0.00478567	8.11158	0.000349522	0.0474519
XM_004007773.2	101105323	AGR2_	transcript	59.7381	1.74612	5.09643	0.000352041	0.0476202
XM_012189046.2	106990108	DNM3B	transcript	0.251526	0	Inf	0.000355723	0.0478892
XM_012100670.2	101108866	RT10_	transcript	13.5414	1.34611	3.33051	0.000358264	0.0480717
XM_012097172.2	101123150	SEM5A	transcript	0.00388267	1.4234	-8.51808	0.000362875	0.0485232
XM_012165567.2	101105733	UBX2A	transcript	3.73309	0.0966233	5.27185	0.000364364	0.0486122
XM_012146156.1	101110822	UBP37	transcript	0	0.467225	#NAME?	0.000366704	0.0488367
XM_015103777.1	101120538	ITF2_	transcript	0	0.673027	#NAME?	0.000368054	0.0489259
XM_012095668.1	101114639	NUCB2	transcript	88.1294	14.143	2.63954	0.000370625	0.0490949
XM_004009990.3	101103398	NSG1_	transcript	1.98018	0	Inf	0.000377518	0.0495712
XM_012105974.1	101115508	ADA32	transcript	1.01713	0	Inf	0.000377494	0.0495712
XM_012177019.2	101102975	CPED1	transcript	6.26982	62.8276	-3.3249	0.000376518	0.0495712
XM_012181513.2	101122791	RB27A	transcript	0.0118937	1.86196	-7.29049	0.000377556	0.0495712
XM_012188303.2	101102163	NEBL_	transcript	2.62509	0	Inf	0.00038041	0.0498572
XM_015094201.1	101110920	RC3H2	transcript	0	3.52203	#NAME?	0.000381076	0.0498572
XM_012096945.2	101119420	MOC2B	transcript	7.64655	0.165016	5.53413	0.000381872	0.0498736

## Sheet: wF vs wL lncRNA
transcript_id	gene_id	gene_name	feature_id	wF_FPKM	wL_FPKM	log2(foldchange)	pvalue	qvalue
LNC_006270	XLOC_178685	.	transcript	0	1.04146	#NAME?	8.19095e-06	0.00602667
LNC_007610	XLOC_218591	.	transcript	0.000953	2.20999	-11.1793	1.23068e-06	0.00144769
LNC_012428	XLOC_355493	.	transcript	0.551809	0	Inf	0.000172633	0.0468829
LNC_013041	XLOC_370864	.	transcript	0.348263	0	Inf	0.0001173	0.0367802
LNC_016628	XLOC_465982	.	transcript	369.357	0	Inf	1.95126e-08	6.07539e-05
LNC_016630	XLOC_465982	.	transcript	0	94.4017	#NAME?	5.37245e-05	0.0223296
LNC_016631	XLOC_465982	.	transcript	0	132.789	#NAME?	1.64007e-05	0.00979211
LNC_019200	XLOC_540808	.	transcript	0.35249	0	Inf	0.00013458	0.0406547
LNC_019434	XLOC_550985	.	transcript	0	0.569527	#NAME?	0.000169952	0.0466039
LNC_019611	XLOC_557399	.	transcript	0	1.58806	#NAME?	9.59122e-05	0.0329978
XR_001026205.2	105606506	--	transcript	0	0.526459	#NAME?	1.80223e-05	0.0101784
XR_001435185.1	105608013	--	transcript	0	3.4902	#NAME?	1.63587e-14	1.97828e-10

## Sheet: wF vs wL mRNA
transcript_id	gene_id	gene_name	feature_id	wF_FPKM	wL_FPKM	log2(foldchange)	pvalue	qvalue
NM_001009321.1	443332	GRP_S	transcript	128.865	0.0706783	10.8323	0.000137459	0.0409316
XM_004001925.3	101122737	IPP_H	transcript	0	4.05601	#NAME?	1.7661e-10	9.3746e-07
XM_004002244.3	101117548	COBA1	transcript	4.34092	0.0108087	8.64967	0.000157553	0.0446878
XM_004003097.2	101122320	AP2M1	transcript	0.00114467	20.0166	-14.094	5.45843e-05	0.0225351
XM_004004242.3	101106656	TM10B	transcript	0	3.18159	#NAME?	0.00015978	0.0451473
XM_004005103.3	101113917	STMN1	transcript	0	15.3547	#NAME?	1.44311e-05	0.0090119
XM_004006058.3	101109257	DYSF_	transcript	0.36113	0	Inf	1.36073e-05	0.0086238
XM_004006059.3	101109257	DYSF_	transcript	0.537757	0	Inf	4.66124e-06	0.00376511
XM_004006061.3	101109257	DYSF_	transcript	0.259932	0	Inf	2.56749e-05	0.0128918
XM_004006062.3	101109257	DYSF_	transcript	0.413269	0	Inf	1.02765e-05	0.00707109
XM_004006063.3	101109257	DYSF_	transcript	0.432241	0	Inf	8.84262e-06	0.00632539
XM_004006065.3	101109257	DYSF_	transcript	0.548378	0	Inf	2.03778e-06	0.00198162
XM_004006574.3	101106579	BAZ2A	transcript	0.00823167	2.26728	-8.10556	6.99542e-08	0.000157531
XM_004007772.2	101105323	AGR2_	transcript	18.654	1.31026	3.83156	0.000149443	0.0434057
XM_004008929.3	101113409	2ABB_	transcript	0.404618	0	Inf	9.27987e-05	0.0320751
XM_004011833.3	101110342	VIR_H	transcript	11.9313	0.0314567	8.56717	5.07013e-05	0.0216538
XM_004012833.2	101122707	PLDX1	transcript	4.9296	0	Inf	1.80853e-05	0.0101784
XM_004013882.3	101111729	KCNK2	transcript	0	0.280609	#NAME?	7.14646e-05	0.0262908
XM_004014768.3	101104169	ZBP1_	transcript	0.473853	0	Inf	0.000126419	0.0388142
XM_004015426.3	101121961	TNNI3	transcript	0	3.66629	#NAME?	1.85346e-05	0.0102788
XM_004015968.3	101118215	DYHC2	transcript	0.172847	5.69149	-5.04124	5.16878e-05	0.021949
XM_004016499.3	101109642	F111B	transcript	0	0.436528	#NAME?	5.3786e-05	0.0223296
XM_004017219.3	443229	SMAD1	transcript	0	4.40015	#NAME?	3.93458e-05	0.0178287
XM_004017389.3	101111577	RBM19	transcript	0.792938	0	Inf	2.80139e-05	0.0139718
XM_004020936.2	101107495	ZN713	transcript	9.18847	0.121883	6.23626	1.33994e-05	0.00858407
XM_004021177.3	101109935	PA2GX	transcript	400.275	32.8112	3.60873	1.82165e-05	0.0101784
XM_004022327.3	101107673	F122B	transcript	0.308901	0	Inf	0.00017179	0.0468829
XM_012095321.2	101120189	BIRC3	transcript	0.00267767	1.64332	-9.26142	5.08765e-07	0.000773773
XM_012095624.2	101110865	TBCEL	transcript	0	4.27411	#NAME?	3.5664e-06	0.003118
XM_012095994.2	101120775	FOLR1	transcript	39.7978	0.503179	6.30547	6.31655e-08	0.000146688
XM_012097085.2	101111394	SPEF2	transcript	0	1.22633	#NAME?	7.81556e-08	0.000170823
XM_012097438.2	101112848	INP4B	transcript	1.96031	0	Inf	0.00012339	0.0383659
XM_012097544.1	101105281	FSTL5	transcript	1.4108	0	Inf	1.0697e-07	0.000209191
XM_012097601.2	101110538	ZN605	transcript	0	0.699987	#NAME?	3.91147e-06	0.00327946
XM_012098597.2	443200	ZO1_C	transcript	0.0158453	10.2813	-9.34174	7.40195e-16	1.37515e-11
XM_012098665.2	101106112	SIN3A	transcript	2.20894	0.005939	8.53892	6.13328e-05	0.0239468
XM_012098858.2	101102181	CTGE5	transcript	2.20741	0	Inf	6.90176e-07	0.000949798
XM_012098885.2	101107637	TP53B	transcript	6.53714	0	Inf	1.08764e-16	4.0413e-12
XM_012098895.2	101111508	TBL1R	transcript	0	0.541316	#NAME?	2.84677e-06	0.0025799
XM_012099259.2	101122140	URGCP	transcript	0	0.587277	#NAME?	8.85823e-05	0.0309052
XM_012099341.2	101106631	CLAP2	transcript	0	1.58757	#NAME?	7.74088e-05	0.0281984
XM_012099417.2	101118322	KPCI_	transcript	0.00885967	11.9587	-10.3985	6.18704e-05	0.0239468
XM_012099610.2	101111583	TRNT1	transcript	0.00245	4.42015	-10.8171	1.96855e-05	0.0105709
XM_012099894.2	101106371	CAC1D	transcript	0.775417	0.00123133	9.29861	7.12671e-05	0.0262908
XM_012100859.2	101107478	ICK_H	transcript	0	0.824029	#NAME?	2.07994e-06	0.00198162
XM_012101170.2	101106806	CMAH_	transcript	0.0862107	19.3327	-7.80896	5.53099e-08	0.000132589
XM_012101286.1	101114918	MBNL1	transcript	0	0.240954	#NAME?	9.87878e-05	0.0332182
XM_012101395.1	101117637	P2Y14	transcript	4.24763	0	Inf	3.92816e-05	0.0178287
XM_012101605.2	101113447	CCD81	transcript	3.66446	0	Inf	4.07521e-05	0.0182434
XM_012102601.2	101106221	TBC12	transcript	0	2.85327	#NAME?	4.9875e-05	0.0214241
XM_012102660.1	101110983	Z518A	transcript	0	0.706553	#NAME?	4.31967e-07	0.000697842
XM_012102669.1	101110983	Z518A	transcript	0.773972	0	Inf	0.000153297	0.0442607
XM_012102671.1	101110983	Z518A	transcript	0.744401	0	Inf	0.000165118	0.0459938
XM_012102816.2	101101939	FBW1A	transcript	0	1.65746	#NAME?	3.87295e-09	1.43905e-05
XM_012102902.2	101117381	XPP1_	transcript	9.69442	0.022125	8.77533	8.18433e-06	0.00602667
XM_012102967.2	101102193	ABLM1	transcript	0	2.08782	#NAME?	2.56191e-05	0.0128918
XM_012102974.2	101102193	ABLM1	transcript	1.47036	0	Inf	2.44945e-08	7.28105e-05
XM_012102976.2	101102193	ABLM1	transcript	0	0.412228	#NAME?	3.62728e-05	0.0169531
XM_012102980.2	101102193	ABLM1	transcript	3.02501	0.0482067	5.97156	1.28995e-06	0.00145242
XM_012102981.2	101102193	ABLM1	transcript	0.727282	0	Inf	1.49949e-06	0.00159188
XM_012102983.2	101102193	ABLM1	transcript	1.89601	0	Inf	2.68984e-09	1.17582e-05
XM_012103283.2	101103281	RTTN_	transcript	0	1.06236	#NAME?	4.00551e-07	0.000676504
XM_012103543.2	101106481	E41L3	transcript	1.86626	0.00302933	9.26693	4.92622e-07	0.000773773
XM_012103924.1	101109581	RM28_	transcript	1.5273	0	Inf	6.30325e-05	0.024145
XM_012104098.2	101107247	MCAF2	transcript	1.35245	0	Inf	0.000124857	0.0386324
XM_012104133.2	101112185	PARN_	transcript	2.92132	0	Inf	4.183e-05	0.0186139
XM_012105028.2	101116797	METH_	transcript	0.0221903	2.27244	-6.67817	6.26114e-05	0.024108
XM_012105061.2	101117987	BMS1_	transcript	6.43188	0	Inf	2.56257e-14	2.38041e-10
XM_012105180.2	101105627	PBLD_	transcript	1.48297	0	Inf	1.19215e-05	0.00770366
XM_012105184.2	101105627	PBLD_	transcript	1.09746	0	Inf	2.93663e-05	0.0145486
XM_012105734.2	101112024	SNX25	transcript	0	2.15837	#NAME?	6.05116e-05	0.0237926
XM_012106951.2	101117394	ATRX_	transcript	0.826434	0	Inf	8.85229e-06	0.00632539
XM_012107165.2	101114589	VMA21	transcript	0	6.76518	#NAME?	1.61711e-06	0.00164619
XM_012107300.2	101107673	F122B	transcript	0.364976	0	Inf	0.000112744	0.0358049
XM_012107350.1	101102681	NFYC_	transcript	0.142469	0	Inf	0.000129613	0.039314
XM_012107491.2	101106406	KLH13	transcript	0	11.7362	#NAME?	1.20896e-06	0.00144769
XM_012107561.2	101111781	ACSL4	transcript	1.45158	0	Inf	3.86749e-05	0.017741
XM_012112530.1	101104458	ZN618	transcript	0	0.23833	#NAME?	0.000148375	0.0434057
XM_012116507.2	101111688	ER6L2	transcript	5.53166	0	Inf	3.76996e-16	9.33857e-12
XM_012117418.1	101117560	HNRPK	transcript	0.0136583	3.38757	-7.95432	1.26627e-06	0.00144769
XM_012119321.2	101114492	CCAR2	transcript	0.0148623	12.9465	-9.76668	8.72218e-08	0.000177739
XM_012120252.2	101122000	INVS_	transcript	2.82676	0	Inf	6.15767e-05	0.0239468
XM_012121795.2	101109680	TERA_	transcript	0.9902	0	Inf	0.000142293	0.0421284
XM_012122844.2	101114337	TRPM6	transcript	0	0.894945	#NAME?	0.000127102	0.0388142
XM_012124152.1	101111519	RFX3_	transcript	0.0133313	1.81933	-7.09244	4.70402e-05	0.0204427
XM_012124164.1	101111519	RFX3_	transcript	0	1.01304	#NAME?	6.36439e-05	0.0242542
XM_012132279.2	101121571	CWC22	transcript	1.44011	0	Inf	8.77319e-05	0.0308987
XM_012135094.2	101123531	SCN1A	transcript	0	0.695578	#NAME?	0.00017953	0.048164
XM_012135549.2	101105473	FIGN_	transcript	1.63333e-05	0.541489	-15.0168	3.9276e-06	0.00327946
XM_012136122.1	101111257	BAZ2B	transcript	0	1.67312	#NAME?	1.10154e-05	0.0074089
XM_012141102.2	101119960	HECW2	transcript	1.14092	0.00426767	8.06254	6.28418e-06	0.00486455
XM_012152004.1	101117397	NPAL3	transcript	0	1.36253	#NAME?	0.000114613	0.0361818
XM_012172469.1	101111355	PPCEL	transcript	0	1.65276	#NAME?	4.69527e-08	0.000118798
XM_012172873.2	101115950	EMAL4	transcript	0	0.825162	#NAME?	6.04928e-05	0.0237926
XM_012173626.2	101109257	DYSF_	transcript	0.00361767	1.52856	-8.7229	1.60561e-06	0.00164619
XM_012173645.1	101113315	TPRKB	transcript	1.15729	0	Inf	1.46617e-05	0.00905996
XM_012174155.2	101102467	TRBP2	transcript	1.42814	0	Inf	2.06356e-05	0.0108758
XM_012175211.2	101116387	C2CD5	transcript	0	8.87924	#NAME?	9.40264e-07	0.0011843
XM_012175681.2	101107854	TNR6B	transcript	0.00100833	0.920251	-9.83391	1.0224e-08	3.45353e-05
XM_012175683.2	101107854	TNR6B	transcript	0	1.25062	#NAME?	5.43646e-06	0.00429787
XM_012175703.1	101112125	XRCC6	transcript	3.94098	0.0620957	5.98792	0.000112547	0.0358049
XM_012175732.2	101106419	NB5R3	transcript	0.009296	21.4038	-11.169	5.78256e-07	0.000834291
XM_012176151.1	101103936	RPAP2	transcript	0	0.88548	#NAME?	3.68049e-06	0.00314377
XM_012176304.1	101111273	AKIB1	transcript	2.49631	0.0688517	5.18016	0.000135894	0.0408852
XM_012177663.2	101123336	WDR47	transcript	1.48801	0	Inf	0.000106753	0.0343697
XM_012178436.2	101111883	ARI3A	transcript	1.0357	0	Inf	2.61782e-07	0.000486344
XM_012178479.2	101121933	AFF4_	transcript	1.46909	0	Inf	1.11065e-05	0.0074089
XM_012178944.2	101120749	GPR98	transcript	0.817197	0	Inf	8.35872e-06	0.00608982
XM_012179604.2	101107195	UB2D3	transcript	13.3314	0	Inf	0.000187517	0.0499816
XM_012179605.2	101107195	UB2D3	transcript	16.105	0.268001	5.90912	4.82376e-05	0.0208412
XM_012179829.2	101115369	N4BP2	transcript	1.62929	0.0209407	6.28179	4.04493e-05	0.0182176
XM_012179830.2	101115369	N4BP2	transcript	1.24193	0	Inf	3.51688e-05	0.0166139
XM_012180207.2	101109802	CD158	transcript	0	2.44056	#NAME?	0.000114905	0.0361818
XM_012180737.2	101119218	CILP1	transcript	1.40907	0	Inf	0.000173639	0.0469223
XM_012180855.2	101114023	KIF23	transcript	0.290246	0	Inf	0.000118251	0.0369226
XM_012181107.2	101115494	RFX5_	transcript	1.46151	0.00295533	8.94993	4.22913e-05	0.0187071
XM_012181188.2	101107358	E2AK4	transcript	0	5.58113	#NAME?	5.27669e-14	4.35696e-10
XM_012181409.1	101112735	TLN2_	transcript	0.156764	0	Inf	0.000179423	0.048164
XM_012181552.2	101103980	TMOD3	transcript	0.0606047	19.0615	-8.29702	1.06782e-06	0.00132254
XM_012182093.2	101110944	TTLL5	transcript	0	1.13272	#NAME?	2.70712e-06	0.00248363
XM_012182354.2	101110012	UBP2L	transcript	0.148027	0	Inf	7.93009e-05	0.0286072
XM_012182566.2	101107969	LAMA4	transcript	1.83874	0	Inf	5.26348e-05	0.0222241
XM_012183797.2	101122444	SGK3_	transcript	0.347719	0	Inf	6.5869e-05	0.0249429
XM_012183867.2	101107105	STAU2	transcript	0	1.79536	#NAME?	8.33023e-07	0.00110499
XM_012184415.2	101104324	LRC63	transcript	0	0.864029	#NAME?	5.94907e-05	0.0236837
XM_012184942.1	101116239	DNLI4	transcript	0	2.4583	#NAME?	2.77759e-08	7.9389e-05
XM_012185087.2	100302087	STRAA	transcript	0.296203	0	Inf	7.10083e-05	0.0262908
XM_012185119.2	654404	ACLY_	transcript	2.63891	0	Inf	1.43165e-09	6.64941e-06
XM_012185790.2	101118798	AL3A2	transcript	4.14066	0	Inf	8.51731e-07	0.00110499
XM_012186340.1	101105931	DPOG2	transcript	0.258996	0	Inf	1.74461e-05	0.0101784
XM_012186511.2	101102320	S14L1	transcript	2.3552	0.0145927	7.33446	0.000102955	0.0337364
XM_012186521.2	101103907	SIA7B	transcript	0	1.17015	#NAME?	0.000172862	0.0468829
XM_012186951.2	101114794	ELK4_	transcript	0	0.720108	#NAME?	8.34617e-05	0.0295347
XM_012187061.2	101116190	EURL_	transcript	0.000674	0.723508	-10.068	0.00016587	0.0459938
XM_012187342.2	101115220	KIF1B	transcript	0	6.36121	#NAME?	3.90882e-07	0.000675526
XM_012187747.2	101111729	KCNK2	transcript	0.50513	0	Inf	1.11662e-05	0.0074089
XM_012187855.2	100125613	ROBO1	transcript	0.177746	0	Inf	0.000153691	0.0442607
XM_012187864.2	101107457	DEN1B	transcript	2.37248	0	Inf	5.32855e-06	0.00425785
XM_012187885.2	101104167	KLH12	transcript	5.29247	0	Inf	1.31635e-09	6.52145e-06
XM_012188338.2	101105016	SKT_H	transcript	0	0.980692	#NAME?	3.72188e-07	0.000658533
XM_012188341.2	101105016	SKT_H	transcript	0	0.98954	#NAME?	7.85938e-07	0.00106192
XM_012188447.2	101111214	STAM1	transcript	0	0.816052	#NAME?	0.000156059	0.0445835
XM_012188901.1	101123227	F217B	transcript	0.00254567	1.26223	-8.95371	2.43017e-05	0.0123694
XM_012189502.1	101114404	CBLB_	transcript	0.914688	0	Inf	0.000127443	0.0388142
XM_012189551.2	101115392	WDR59	transcript	1.11988	0	Inf	2.06871e-06	0.00198162
XM_012190226.2	101102922	OZF_B	transcript	3.44832	0	Inf	1.72868e-05	0.0101784
XM_012190273.2	101103416	ZN382	transcript	0	0.330653	#NAME?	3.73418e-05	0.0173437
XM_012190361.2	101108698	ZMYM1	transcript	0	0.969908	#NAME?	8.33525e-05	0.0295347
XM_012190510.1	101109384	ZN227	transcript	2.41598	0	Inf	5.54528e-05	0.0227672
XM_012190689.2	101105594	KASH5	transcript	0	0.637108	#NAME?	1.88291e-05	0.0103648
XM_015092058.1	101122232	ZZZ3_	transcript	0	1.1886	#NAME?	8.62426e-07	0.00110499
XM_015092141.1	101121483	CC14A	transcript	0	0.800091	#NAME?	9.85264e-05	0.0332182
XM_015092266.1	101110012	UBP2L	transcript	0.159101	0	Inf	0.000101454	0.0336882
XM_015092276.1	101113548	SHC1_	transcript	0	1.55086	#NAME?	1.02079e-05	0.00707109
XM_015092546.1	101111508	TBL1R	transcript	0	1.9086	#NAME?	3.00482e-09	1.19942e-05
XM_015092548.1	101113294	ECT2_	transcript	0.629585	0	Inf	9.27517e-06	0.00656444
XM_015092614.1	101103289	GLYG_	transcript	0.0189567	6.19764	-8.35287	1.89839e-07	0.00036173
XM_015092661.1	101118412	B3GT5	transcript	1.63267	0.004732	8.43057	4.62074e-05	0.0201989
XM_015093217.1	101121659	TT39B	transcript	0	0.971483	#NAME?	5.72653e-05	0.023003
XM_015094424.1	101118865	SOS1_	transcript	0.081018	2.98902	-5.20529	4.33327e-06	0.00357798
XM_015094447.1	101109257	DYSF_	transcript	0.553515	0.001806	8.25968	2.39459e-05	0.0122724
XM_015094466.1	101116037	DCTN1	transcript	5.78183	0.0545253	6.72846	1.62682e-05	0.00979211
XM_015094469.1	101117148	RTKN_	transcript	0.472311	0	Inf	0.000106837	0.0343697
XM_015094781.1	101121335	SYMC_	transcript	0	6.10536	#NAME?	7.18579e-06	0.00544895
XM_015095487.1	101102724	Z354C	transcript	0	0.532476	#NAME?	8.11431e-05	0.0289903
XM_015095817.1	105609426	ZN177	transcript	0.637478	0	Inf	3.3008e-05	0.0161376
XM_015096105.1	101105495	PCDGD	transcript	4.48227	0	Inf	2.28316e-05	0.0117825
XM_015096131.1	101120241	KC1A_	transcript	3.55453	3.33333e-07	23.3462	1.76592e-05	0.0101784
XM_015096133.1	101120241	KC1A_	transcript	8.70526	0	Inf	6.46039e-07	0.000905833
XM_015097014.1	101120087	Z280D	transcript	0	1.3395	#NAME?	9.84251e-05	0.0332182
XM_015097400.1	101117424	LAMA2	transcript	6.22447	0	Inf	0.000142995	0.0421682
XM_015097419.1	101120502	AHI1_	transcript	0	0.656539	#NAME?	0.000167384	0.0462411
XM_015097479.1	101106269	SYNE1	transcript	0	35.0557	#NAME?	1.9621e-08	6.07539e-05
XM_015098169.1	101115288	RL21_	transcript	186.886	0.0780083	11.2262	3.46513e-05	0.0166132
XM_015098182.1	101116919	SACS_	transcript	1.68317	0	Inf	1.76653e-06	0.00175035
XM_015098435.1	101118709	STXB4	transcript	0	1.14259	#NAME?	0.000137353	0.0409316
XM_015098465.1	101104253	YPEL2	transcript	0	1.19162	#NAME?	3.57556e-07	0.000648074
XM_015098710.1	101105341	RSAD1	transcript	0	0.449556	#NAME?	4.61686e-05	0.0201989
XM_015099855.1	101120768	E41L1	transcript	1.03891	0	Inf	4.79584e-08	0.000118798
XM_015099936.1	101119494	ATP9A	transcript	0	9.98279	#NAME?	1.08725e-06	0.00132454
XM_015099964.1	101122457	ZN850	transcript	0	0.442015	#NAME?	5.95973e-05	0.0236837
XM_015100388.1	101122542	D42E1	transcript	0.195516	0	Inf	5.34502e-05	0.0223296
XM_015101009.1	101120947	TEAD1	transcript	0.034632	2.9389	-6.40703	3.52821e-05	0.0166139
XM_015101011.1	101120947	TEAD1	transcript	3.52285	0.0368677	6.57824	5.59044e-05	0.0228201
XM_015101012.1	101120947	TEAD1	transcript	0	2.90668	#NAME?	5.10205e-07	0.000773773
XM_015101060.1	101117104	PGAP2	transcript	0.918589	0	Inf	5.81052e-06	0.00454523
XM_015101576.1	101115230	UBC_P	transcript	0	11.2268	#NAME?	5.83789e-07	0.000834291
XM_015102207.1	101109307	ZCPW2	transcript	1.52538	0	Inf	1.9133e-05	0.0104546
XM_015102834.1	101112010	KI13A	transcript	0.423458	0	Inf	1.6789e-06	0.001686
XM_015102836.1	101112010	KI13A	transcript	6.66667e-07	2.78894	-21.9963	9.6089e-11	5.49282e-07
XM_015103469.1	101123429	TACC2	transcript	0	1.0493	#NAME?	9.96132e-09	3.45353e-05
XM_015103751.1	101116619	MBD1_	transcript	0	2.70174	#NAME?	5.61958e-05	0.0228201
XM_015104122.1	101115339	METL9	transcript	0	8.09928	#NAME?	5.66975e-05	0.0228987
XM_015104146.1	101120464	K0556	transcript	0	0.83174	#NAME?	1.46714e-06	0.00158011
XM_015104471.1	101110815	CCSE2	transcript	1.80412	0	Inf	8.63001e-08	0.000177739
XM_015104647.1	101120469	CGAT1	transcript	1.17879	0.000266667	12.11	1.10289e-05	0.0074089
XM_015104838.1	101108725	PDK3_	transcript	1.53527	0	Inf	2.12117e-11	1.31359e-07
XM_015104893.1	101121317	KDM5C	transcript	0	1.08473	#NAME?	9.43053e-06	0.00661143
XR_001022808.2	101114649	SETD2	transcript	0	0.553071	#NAME?	0.000101546	0.0336882
XR_001023238.2	101109653	PRP4B	transcript	0	1.20666	#NAME?	6.63052e-05	0.0249429
XR_001023241.2	101109653	PRP4B	transcript	0	1.15209	#NAME?	9.09e-05	0.0315657
XR_001030204.2	101102287	P_PIG	transcript	0	0.626425	#NAME?	2.12275e-05	0.0110641
XR_001032653.2	101109592	ALS2_	transcript	0	0.862885	#NAME?	2.05558e-05	0.0108758
XR_001040572.2	101117713	MOV10	transcript	6.45046	0.121461	5.73084	4.23657e-07	0.000697842
XR_001045134.2	101111736	LS14A	transcript	0.671061	0	Inf	1.97726e-05	0.0105709
XR_001436406.1	101112010	KI13A	transcript	2.74116	0	Inf	1.36708e-06	0.001494

## Sheet: MF vs wF lncRNA
transcript_id	gene_id	gene_name	feature_id	MF_FPKM	wF_FPKM	log2(foldchange)	pvalue	qvalue
XR_001435185.1	105608013	--	transcript	2.13248	0	Inf	6.45134e-14	7.9903e-10
LNC_011759	XLOC_338460	.	transcript	0.452507	0	Inf	8.52604e-07	0.00137738
LNC_019143	XLOC_539344	.	transcript	0	3.47912	#NAME?	3.88138e-06	0.00406249
LNC_006270	XLOC_178685	.	transcript	1.06128	0	Inf	4.37214e-06	0.00451259
XR_001043544.1	105608416	--	transcript	0	1.82909	#NAME?	4.63685e-06	0.00472025
LNC_018789	XLOC_525245	.	transcript	0	2.76297	#NAME?	8.13138e-06	0.00678952
LNC_015075	XLOC_427773	.	transcript	0.801798	0	Inf	1.43355e-05	0.00943347
LNC_018576	XLOC_517881	.	transcript	0.917858	0.000215	12.0597	1.57497e-05	0.00976421
XR_001433722.1	106990841	--	transcript	1.14408	0	Inf	6.43736e-05	0.026756
LNC_001396	XLOC_039116	.	transcript	0.190114	0	Inf	9.63003e-05	0.0325289
XR_001436610.1	105604543	--	transcript	0.855547	0	Inf	0.00012033	0.0373841
LNC_017246	XLOC_480793	.	transcript	0.952284	0.00231467	8.68444	0.000126573	0.0377752
LNC_010261	XLOC_305716	.	transcript	0.454049	0.00540067	6.39357	0.000165545	0.0464233
LNC_013441	XLOC_378440	.	transcript	0	0.555807	#NAME?	0.000189442	0.0497456

## Sheet: MF vs wF mRNA
transcript_id	gene_id	gene_name	feature_id	MF_FPKM	wF_FPKM	log2(foldchange)	pvalue	qvalue
XM_015097558.1	443504	EF1D_	transcript	223.784	0.017258	13.6626	3.23083e-26	2.40092e-21
XM_015097020.1	101120087	Z280D	transcript	0	6.63995	#NAME?	1.06708e-16	1.98246e-12
XM_012185836.2	101117714	TIPRL	transcript	15.792	0.0123133	10.3248	1.85971e-13	1.97429e-09
XM_004017253.3	101119334	JADE1	transcript	0.00285033	5.69495	-10.9643	8.53189e-13	7.92538e-09
XM_012097427.1	101110451	OTUD4	transcript	2.50948	0	Inf	3.97761e-12	2.99427e-08
XM_012172873.2	101115950	EMAL4	transcript	1.44194	0	Inf	4.02927e-12	2.99427e-08
XM_015092546.1	101111508	TBL1R	transcript	2.49465	0	Inf	1.08043e-11	6.17614e-08
XR_001030338.1	101109331	IWS1_	transcript	2.34615	0	Inf	5.42595e-11	2.88013e-07
XM_015098092.1	101121612	VPS36	transcript	0.0294807	7.94562	-8.07425	6.2293e-11	3.08612e-07
XM_012180207.2	101109802	CD158	transcript	3.66455	0	Inf	3.81468e-10	1.77175e-06
XM_012102812.1	101101939	FBW1A	transcript	1.6569	0	Inf	7.63674e-10	3.33829e-06
XM_015101623.1	101102013	CRCM1	transcript	3.52425	0	Inf	2.48364e-09	1.02537e-05
XM_012190227.2	101102922	OZF_B	transcript	1.98158	0	Inf	8.62972e-09	3.37527e-05
XM_012177276.2	100137068	TRPV6	transcript	3.73755	0.000759333	12.2651	1.1698e-08	4.1396e-05
XM_015097479.1	101106269	SYNE1	transcript	30.8703	0	Inf	1.39979e-08	4.7283e-05
XM_012189808.2	101116191	DZIP3	transcript	0.00153533	1.86388	-10.2455	1.50791e-08	4.87207e-05
XM_015099855.1	101120768	E41L1	transcript	0	1.03891	#NAME?	2.40702e-08	7.15493e-05
XM_015103777.1	101120538	ITF2_	transcript	0	1.15375	#NAME?	2.97524e-08	8.50381e-05
XM_012098897.1	101107902	VIP1_	transcript	0	1.3297	#NAME?	3.17007e-08	8.72508e-05
XM_012107587.2	101114170	TRIM1	transcript	0	1.04415	#NAME?	6.22216e-08	0.000165138
XM_015094296.1	105613207	ENV_J	transcript	0	102.673	#NAME?	1.03084e-07	0.000264153
XM_012179515.2	101119820	CASP6	transcript	0.054982	9.89954	-7.49226	1.13476e-07	0.00028109
XM_012099417.2	101118322	KPCI_	transcript	23.3673	0.00885967	11.365	1.24017e-07	0.000293002
XM_012099600.2	101108864	ITPR1	transcript	0	6.93316	#NAME?	2.05304e-07	0.000448728
XM_004020197.2	101120972	GPAT1	transcript	0.853173	0	Inf	2.35027e-07	0.000499015
XM_012143891.1	101115584	TUT4_	transcript	0.301468	5.85958	-4.28072	2.74927e-07	0.000567204
XM_012179684.2	101112864	MYOME	transcript	0	6.94805	#NAME?	2.82408e-07	0.000567204
XM_015092478.1	100885768	TFR1_	transcript	0	11.88	#NAME?	3.98127e-07	0.000778578
XM_015102749.1	101103679	PKHD1	transcript	3.26818	0	Inf	4.16142e-07	0.000792943
XM_012183073.2	101121429	STXB5	transcript	0.480527	0	Inf	5.58691e-07	0.00103795
XM_012183283.2	101116580	SMOC2	transcript	0	1.56456	#NAME?	6.16097e-07	0.0010901
XM_012175211.2	101116387	C2CD5	transcript	8.57941	0	Inf	6.37055e-07	0.00110096
XM_015099936.1	101119494	ATP9A	transcript	3.22672	0	Inf	6.93451e-07	0.00117119
XM_012103677.2	105604515	CR032	transcript	0	29.5953	#NAME?	7.54144e-07	0.00124539
XM_015098465.1	101104253	YPEL2	transcript	0.769864	0	Inf	9.18179e-07	0.00145176
NM_001308577.1	101120364	HB2D_	transcript	13.5357	0	Inf	9.40437e-07	0.00145597
XM_012173026.2	101116779	DEP1A	transcript	0.848439	0	Inf	1.08597e-06	0.00164697
XM_012097993.1	101117366	ARBK2	transcript	6.21039	0.0255593	7.92469	1.12867e-06	0.0016775
XM_015101525.1	101122726	INTU_	transcript	0	0.671109	#NAME?	1.15634e-06	0.00168493
XM_012098895.2	101111508	TBL1R	transcript	0.568503	0	Inf	1.23005e-06	0.00175786
XM_012189551.2	101115392	WDR59	transcript	0	1.11988	#NAME?	1.25522e-06	0.00175998
XM_012094919.2	101118894	ZN329	transcript	0	1.17293	#NAME?	1.53645e-06	0.00207597
XM_012105734.2	101112024	SNX25	transcript	2.08152	0	Inf	1.64796e-06	0.00216009
XM_012103748.2	101120538	ITF2_	transcript	0	0.482561	#NAME?	1.7116e-06	0.00216745
XM_012103749.1	101120538	ITF2_	transcript	0	0.500902	#NAME?	1.72082e-06	0.00216745
XM_004005654.3	101110216	ZBT26	transcript	0.0105383	1.87626	-7.47607	1.79642e-06	0.00222496
XM_012183074.2	101121429	STXB5	transcript	0.378315	0	Inf	1.94667e-06	0.00237153
XM_012185417.2	101111561	NSRP1	transcript	0	1.66182	#NAME?	2.03605e-06	0.0024404
XM_012178249.2	101115363	DMXL1	transcript	0	1.65099	#NAME?	2.28071e-06	0.00269026
XM_012178247.2	101115363	DMXL1	transcript	0	1.59902	#NAME?	2.50995e-06	0.0029144
XM_012181848.2	101111372	FUT8_	transcript	2.374	0.0127273	7.54325	2.73343e-06	0.00307772
XM_012178248.2	101115363	DMXL1	transcript	0	1.5046	#NAME?	2.97556e-06	0.00325181
XM_012185155.2	101109315	UAP1_	transcript	0.06481	4.23734	-6.0308	2.9353e-06	0.00325181
XM_012102560.2	101111770	CEP70	transcript	0.79701	0	Inf	3.30001e-06	0.00355411
XM_015100094.1	101113523	ZIK1_	transcript	0	0.57733	#NAME?	3.48821e-06	0.00370314
XM_015100661.1	101107891	ZN160	transcript	0	4.62621	#NAME?	4.73228e-06	0.0047523
XM_015097560.1	443504	EF1D_	transcript	0.748582	245.053	-8.35472	4.88176e-06	0.00483704
XM_012098598.2	443200	ZO1_C	transcript	3.52894	0.0126297	8.12627	5.12415e-06	0.00490023
XM_012103750.2	101120538	ITF2_	transcript	0	0.359899	#NAME?	5.20929e-06	0.00490023
XM_012098904.2	101111508	TBL1R	transcript	0.432328	0	Inf	5.4145e-06	0.0050296
XM_012178944.2	101120749	GPR98	transcript	0	0.817197	#NAME?	6.31993e-06	0.00565847
XM_012103751.1	101120538	ITF2_	transcript	0	0.340661	#NAME?	6.48456e-06	0.00573675
XM_012114421.2	101118501	FSD1L	transcript	0.160078	3.72055	-4.53867	6.82317e-06	0.00596529
XM_012182485.2	101101844	LRRF1	transcript	0	5.23492	#NAME?	7.08978e-06	0.00612631
XM_012102947.2	101121730	ZDHC6	transcript	0	1.03005	#NAME?	7.3514e-06	0.00627936
XM_012104348.2	101122755	SLX1_	transcript	0	2.94294	#NAME?	7.54663e-06	0.00637287
XM_012185585.1	101108500	CMTA2	transcript	0	0.57035	#NAME?	8.64211e-06	0.00705738
XM_015097940.1	101112070	OSGI2	transcript	0	4.32808	#NAME?	8.60477e-06	0.00705738
XM_012098405.2	101119938	CHD2_	transcript	0	1.21857	#NAME?	9.02977e-06	0.00721537
XM_012174704.2	101103709	ZBT39	transcript	0	2.14768	#NAME?	9.45841e-06	0.00747748
XM_015091979.1	101115584	TUT4_	transcript	0.00208467	0.572741	-8.10192	9.68956e-06	0.00757958
XM_012139230.2	101107672	MGT5A	transcript	0	1.54673	#NAME?	9.8431e-06	0.00761948
XR_001030337.1	101109331	IWS1_	transcript	0	1.35699	#NAME?	1.05083e-05	0.00805053
XM_012183946.2	101116062	TRPS1	transcript	1.29483	0	Inf	1.10529e-05	0.00829672
XM_012183944.2	101116062	TRPS1	transcript	0.000284667	1.88301	-12.6915	1.12427e-05	0.00835482
XM_012131524.2	101115511	CALRL	transcript	2.29285	0	Inf	1.13863e-05	0.00837774
XM_012174789.2	101114432	SARNP	transcript	0	12.7524	#NAME?	1.26484e-05	0.00910109
XM_012097467.2	101117192	ELF2_	transcript	7.45315	0.510068	3.86909	1.31474e-05	0.00921721
XM_015103740.1	101116619	MBD1_	transcript	0	0.515139	#NAME?	1.31048e-05	0.00921721
XM_004004158.3	101106906	FAK2_	transcript	0	0.625411	#NAME?	1.33684e-05	0.00928453
XM_012097494.2	101119334	JADE1	transcript	2.43528	0.0106327	7.83944	1.35316e-05	0.00931086
XM_012177022.2	101102975	CPED1	transcript	0.014833	1.32822	-6.48454	1.43373e-05	0.00943347
XM_012180490.2	101104702	PRPF3	transcript	0.161797	12.0214	-6.21528	1.43192e-05	0.00943347
XM_012184803.2	101103405	SCEL_	transcript	0.41833	0	Inf	1.44714e-05	0.00943347
XM_015096822.1	101123125	MEG11	transcript	0.290798	0	Inf	1.40932e-05	0.00943347
XM_015102364.1	101105365	CA2D3	transcript	0.52355	0	Inf	1.44469e-05	0.00943347
XM_012173898.2	101117404	BUB1_	transcript	2.88572	0.0194457	7.21334	1.50637e-05	0.00973414
XM_012117418.1	101117560	HNRPK	transcript	5.93745	0.0136583	8.76392	1.5737e-05	0.00976421
XM_012188107.2	101106864	PLCB4	transcript	0	0.401714	#NAME?	1.54995e-05	0.00976421
XM_015099964.1	101122457	ZN850	transcript	0.593613	0	Inf	1.57672e-05	0.00976421
XM_015101541.1	101105281	FSTL5	transcript	0	0.41388	#NAME?	1.54062e-05	0.00976421
XR_001030340.2	101109331	IWS1_	transcript	0.847731	0	Inf	1.62873e-05	0.010003
XM_012099100.2	101113294	ECT2_	transcript	0.4754	0	Inf	1.69216e-05	0.01006
XM_012190260.2	101106618	ZN529	transcript	0.84849	0	Inf	1.68069e-05	0.01006
XM_012136002.1	101109676	RL17_	transcript	19.3175	0.104681	7.52776	1.73109e-05	0.0102097
XM_012149093.2	101111609	S1PBP	transcript	0	0.474209	#NAME?	1.88461e-05	0.0108567
XM_012176524.2	101106808	BCAR3	transcript	1.55386	0	Inf	1.88256e-05	0.0108567
XM_012176794.1	101114099	THAP5	transcript	0.846931	0	Inf	1.90822e-05	0.0109081
XM_012186594.2	101113345	CQ080	transcript	0.478522	0	Inf	2.04299e-05	0.0115141
XR_001039615.2	101103936	RPAP2	transcript	0.348409	0	Inf	2.04521e-05	0.0115141
XM_012179605.2	101107195	UB2D3	transcript	0.288499	16.105	-5.8028	2.28588e-05	0.0126562
XM_012187329.2	101116878	UBP25	transcript	0.471455	0	Inf	2.29918e-05	0.0126562
XM_012186875.2	443017	CR2_H	transcript	0.576494	0	Inf	2.38191e-05	0.0130152
XM_012099221.2	100147801	SAMC_	transcript	1.62466	0	Inf	2.56764e-05	0.0136292
XR_001434858.1	101118024	PLAC8	transcript	0	2.91308	#NAME?	2.5561e-05	0.0136292
XM_012176475.1	101107517	ITB8_	transcript	0	1.18536	#NAME?	2.76629e-05	0.014526
XM_012146147.1	101110822	UBP37	transcript	0	0.926908	#NAME?	2.79981e-05	0.0145498
XM_015097419.1	101120502	AHI1_	transcript	1.22714	0	Inf	2.84676e-05	0.0146911
XM_012119321.2	101114492	CCAR2	transcript	6.58737	0.0148623	8.7919	2.94201e-05	0.0150779
XM_004015248.3	101115896	SPT5H	transcript	6.49405	0	Inf	3.06416e-05	0.0155964
XM_012185310.2	101115974	AP1B1	transcript	0	2.73955	#NAME?	3.27456e-05	0.0162228
XM_012096187.1	101122886	T11L1	transcript	0	0.275237	#NAME?	3.385e-05	0.0166589
XM_012175666.2	101121383	LRC8B	transcript	0	0.312735	#NAME?	3.52708e-05	0.01702
XM_012181410.2	101112735	TLN2_	transcript	0.169301	0	Inf	3.51267e-05	0.01702
XM_015093031.1	101110906	CC14B	transcript	0	0.718241	#NAME?	3.50046e-05	0.01702
XM_012189889.2	101116191	DZIP3	transcript	1.26667e-05	0.432147	-15.0582	3.55138e-05	0.0170267
XM_012187332.1	101112585	FBX44	transcript	0	0.775636	#NAME?	3.66216e-05	0.0174313
XM_015097809.1	101104249	NCOA2	transcript	0	0.394955	#NAME?	3.77441e-05	0.0177524
XM_012187402.1	101117463	NRIP1	transcript	0.912628	0	Inf	4.15691e-05	0.019307
XM_012177657.2	101104313	Z354B	transcript	0.363439	0	Inf	4.28981e-05	0.0198005
XM_015101504.1	101109913	MMAA_	transcript	0.872682	0	Inf	4.33944e-05	0.019906
XM_012163933.2	101123342	DOCK7	transcript	0.191315	7.05982	-5.20561	4.37732e-05	0.0199566
XM_012099501.1	101123503	FACD2	transcript	0.575203	0	Inf	4.54482e-05	0.0205938
XM_012120252.2	101122000	INVS_	transcript	0	2.82676	#NAME?	4.93953e-05	0.0219803
XM_012173388.2	101118258	DHX57	transcript	0.000638	1.82128	-11.4791	4.93283e-05	0.0219803
XM_012179969.1	101114485	NUD17	transcript	0	0.757014	#NAME?	5.11942e-05	0.0226452
XM_012098882.2	101106368	M18BP	transcript	3.11056	0.063713	5.60944	5.47238e-05	0.0239217
XM_004003139.3	101111508	TBL1R	transcript	0.0786257	2.73549	-5.12066	5.78817e-05	0.0250993
XM_012190174.2	101102835	CD22_	transcript	0	0.321547	#NAME?	6.05249e-05	0.0258494
XM_015094678.1	101116391	NRAM2	transcript	0	0.24352	#NAME?	6.13166e-05	0.0260378
XM_012183797.2	101122444	SGK3_	transcript	0	0.347719	#NAME?	6.28095e-05	0.0265203
XM_012181277.2	101119519	TDRKH	transcript	3.50576	0	Inf	6.3616e-05	0.026709
XM_012185087.2	100302087	STRAA	transcript	0	0.296203	#NAME?	6.62564e-05	0.0270534
XM_015101228.1	101107136	FBW1B	transcript	0.0285277	3.79274	-7.05473	6.7344e-05	0.0273472
XM_015094365.1	101107778	UXS1_	transcript	2.91658	0	Inf	7.10627e-05	0.0285639
XM_015103451.1	101123429	TACC2	transcript	0	0.77719	#NAME?	7.11091e-05	0.0285639
XM_004016499.3	101109642	F111B	transcript	1.03311	0	Inf	7.41722e-05	0.0287051
XM_012101112.2	101107052	POL_M	transcript	0.809598	0	Inf	7.36513e-05	0.0287051
XM_012103031.2	101109577	WDR11	transcript	1.971	0	Inf	7.54843e-05	0.0287051
XM_012179034.2	101116052	FER_C	transcript	1.61295	0.00762	7.72569	7.49532e-05	0.0287051
XM_012182479.1	101117768	NCOA7	transcript	0.019291	2.65652	-7.10546	7.52009e-05	0.0287051
XM_012186977.2	101119740	C4BPA	transcript	30.0736	2.81846	3.41552	7.48827e-05	0.0287051
XM_015098114.1	101105579	CCNA1	transcript	0.826596	0	Inf	7.57094e-05	0.0287051
XM_015099765.1	101115815	TCEA2	transcript	0	0.925242	#NAME?	7.49968e-05	0.0287051
XM_015104438.1	101119364	UBP54	transcript	0.183117	0	Inf	7.3962e-05	0.0287051
XM_012185252.1	101110522	PIGW_	transcript	3.16769	0	Inf	7.6595e-05	0.0287475
XM_015098710.1	101105341	RSAD1	transcript	0.354786	0	Inf	7.64718e-05	0.0287475
XM_004001925.3	101122737	IPP_H	transcript	1.77289	0	Inf	7.85215e-05	0.0290307
XM_012179466.2	101115623	ANK2_	transcript	0	0.0977023	#NAME?	7.8316e-05	0.0290307
XM_015093217.1	101121659	TT39B	transcript	0.710136	0	Inf	7.84291e-05	0.0290307
XM_012104759.2	101113718	FBX25	transcript	0	0.483973	#NAME?	8.03148e-05	0.029257
XM_012152004.1	101117397	NPAL3	transcript	1.28087	0	Inf	7.96224e-05	0.029257
XM_012152513.2	101122671	LUZP1	transcript	1.46667e-05	0.781001	-15.7005	7.99617e-05	0.029257
XM_012116202.1	101109674	SYIC_	transcript	0.0231057	1.43581	-5.95747	8.30986e-05	0.0301234
XM_004001977.3	101114400	ZFYV9	transcript	0	1.86856	#NAME?	8.47927e-05	0.0304812
XM_004015959.3	101116084	MSD4_	transcript	2.32859	0	Inf	8.49256e-05	0.0304812
XM_012185259.2	101110774	GGNB2	transcript	2.20259	0	Inf	8.53161e-05	0.0304812
XM_012187723.2	101105449	PERQ2	transcript	1.67361	0	Inf	8.77078e-05	0.0308902
XM_015098088.1	101121103	NEK3_	transcript	0.538518	0.00124733	8.754	8.84022e-05	0.0309879
XM_012095557.2	101105355	G6PT1	transcript	0.789481	0	Inf	9.12733e-05	0.0317722
XM_012104775.2	101113718	FBX25	transcript	0	0.459793	#NAME?	9.16367e-05	0.0317722
XM_012105028.2	101116797	METH_	transcript	1.21294	0.0221903	5.77243	9.19985e-05	0.0317722
XM_015102751.1	101103679	PKHD1	transcript	0.00225433	0.296629	-7.03982	9.35313e-05	0.0320304
XM_004005679.3	101117833	KLF11	transcript	1.75065	0	Inf	9.44217e-05	0.032187
XM_012182192.2	101114197	EMAL5	transcript	0	0.608005	#NAME?	9.59564e-05	0.0325289
XM_015100882.1	101123145	CCD82	transcript	2.12724	0	Inf	9.93724e-05	0.0334147
XM_012096260.2	101122406	MUC20	transcript	0.367937	0.000545667	9.39722	0.000101664	0.0335777
XM_012187178.1	101116161	SMYD3	transcript	0	2.03598	#NAME?	0.000101038	0.0335777
XM_015094469.1	101117148	RTKN_	transcript	0	0.472311	#NAME?	0.000101244	0.0335777
XM_012188408.2	101108674	HSP7E	transcript	0.866577	0	Inf	0.000104214	0.0342674
XM_012104098.2	101107247	MCAF2	transcript	0	1.35245	#NAME?	0.000104792	0.0343058
XM_012184871.2	101108761	UGGG2	transcript	0	0.762986	#NAME?	0.000107209	0.0347906
XM_015102377.1	101110544	NEK4_	transcript	0.000625	0.662732	-10.0504	0.000108573	0.03508
XM_004013882.3	101111729	KCNK2	transcript	0.183505	0	Inf	0.000109808	0.0350972
XM_012103683.2	101111925	THIM_	transcript	0.0102013	18.7324	-10.8426	0.000109942	0.0350972
XM_012188473.2	101117094	M3K8_	transcript	1.06536	0	Inf	0.000110043	0.0350972
XM_015093239.1	101123605	DEN4C	transcript	0.906625	0	Inf	0.000111778	0.0354981
XM_012179508.2	101109229	WDR3_	transcript	0.026605	7.58948	-8.15616	0.000113089	0.0357615
XR_001022835.2	101102431	MBD4_	transcript	0.558469	0	Inf	0.000115246	0.0362894
XM_015096931.1	101106433	TSP1_	transcript	1.16495	0	Inf	0.000116058	0.0363909
XR_001032653.2	101109592	ALS2_	transcript	0.351456	0	Inf	0.000121574	0.0374878
XM_012107350.1	101102681	NFYC_	transcript	0	0.142469	#NAME?	0.000123362	0.0374933
XM_012182891.2	101120756	E41L2	transcript	0.922212	0	Inf	0.000122197	0.0374933
XM_015091977.1	101115584	TUT4_	transcript	5.42815	0.255254	4.41046	0.00012361	0.0374933
XM_012100716.1	101109058	MELT_	transcript	0.24366	0	Inf	0.000126032	0.0377752
XM_012101391.1	101101931	GMDS_	transcript	4.41082	0	Inf	0.000126128	0.0377752
XM_012179580.2	101105752	CENPE	transcript	0	0.599549	#NAME?	0.000125304	0.0377752
XM_015092141.1	101121483	CC14A	transcript	0.55945	0	Inf	0.000131818	0.0391832
XM_012184947.2	101116239	DNLI4	transcript	1.44745	0	Inf	0.000132464	0.0392183
XM_012101170.2	101106806	CMAH_	transcript	11.6719	0.0862107	7.08096	0.000134798	0.039751
XM_004017925.3	101106368	M18BP	transcript	0.018329	0.939187	-5.67921	0.000137739	0.0404577
XM_012105223.1	101109855	LRC20	transcript	0.53181	0	Inf	0.000139939	0.040942
XM_012105284.2	101118663	ANXA7	transcript	5.25285	0.139478	5.23499	0.00014539	0.0423702
XM_012173953.2	101122935	OSBL8	transcript	0	0.777195	#NAME?	0.000148055	0.0424805
XM_015092014.1	101123342	DOCK7	transcript	0	0.700779	#NAME?	0.000146433	0.0424805
XM_015092396.1	101117463	NRIP1	transcript	0.536959	0	Inf	0.000147046	0.0424805
XM_012178185.2	101106424	YD286	transcript	0.455441	0	Inf	0.000150365	0.0429772
XM_012174397.2	101110665	RPAP3	transcript	2.95195	0.00987833	8.22319	0.000153623	0.0437402
XM_012188173.2	101103695	EPHA6	transcript	3.0317	0.161823	4.22764	0.000158608	0.0449871
XM_012113242.2	101110732	K1958	transcript	0	0.98856	#NAME?	0.000161911	0.0457493
XM_015097014.1	101120087	Z280D	transcript	0.938098	0	Inf	0.000164216	0.0462251
XM_012106592.2	101113203	VSIG4	transcript	0	0.611946	#NAME?	0.000168305	0.0468438
XM_012152111.2	101118423	MYOM3	transcript	0.431509	0	Inf	0.000170368	0.0470832
XM_012179604.2	101107195	UB2D3	transcript	0	13.3314	#NAME?	0.000171292	0.0470832
XM_015099229.1	101113351	CSTN1	transcript	0.0509373	5.61628	-6.78475	0.000171304	0.0470832
XM_012181515.2	101123214	RLP24	transcript	4.04928	0	Inf	0.000175343	0.0477298
XM_012184361.1	101108581	AKA11	transcript	5.36101	0	Inf	0.00017524	0.0477298
XM_012186024.2	101122960	CACB1	transcript	0.497654	0	Inf	0.000181546	0.0488812
XM_012096960.2	101121040	EMB_H	transcript	0	2.0614	#NAME?	0.000183227	0.0489439
XM_015092623.1	101103365	PLS4_	transcript	0	1.29448	#NAME?	0.000183755	0.0489439
XM_015094986.1	101117491	EFC4B	transcript	0.832931	0.00877167	6.5692	0.000183402	0.0489439
XM_004011833.3	101110342	VIR_H	transcript	0.0558453	11.9313	-7.7391	0.000184687	0.0490167
XM_015092032.1	101112175	SGIP1	transcript	0	0.186238	#NAME?	0.000188514	0.0496775
XM_015099746.1	101101909	PTPRA	transcript	1.6466	0	Inf	0.000188495	0.0496775

## Sheet: ML vs wL lncRNA
transcript_id	gene_id	gene_name	feature_id	MF_FPKM	wF_FPKM	log2(foldchange)	pvalue	qvalue
XR_001034901.2	105611592	--	transcript	0	3.01925	#NAME?	6.10086e-08	0.000146249
LNC_002763	XLOC_081979	.	transcript	1.07356	0	Inf	1.05541e-06	0.00141597
XR_001041584.1	105615677	--	transcript	0.018467	8.50866	-8.84784	5.7801e-06	0.00442822
LNC_006950	XLOC_195722	.	transcript	0	1.77872	#NAME?	7.35011e-06	0.00542904
LNC_006270	XLOC_178685	.	transcript	0	1.04146	#NAME?	1.63983e-05	0.00990738
LNC_015620	XLOC_442657	.	transcript	0	1.43938	#NAME?	1.86975e-05	0.0108552
LNC_011002	XLOC_320886	.	transcript	0.501207	0	Inf	4.25226e-05	0.020623
LNC_009013	XLOC_258976	.	transcript	0	0.782324	#NAME?	4.37721e-05	0.0209861
XR_001436920.1	105605616	--	transcript	0	0.526089	#NAME?	5.9709e-05	0.0255009
LNC_016630	XLOC_465982	.	transcript	0	94.4017	#NAME?	7.39288e-05	0.0281737
XR_001435006.1	105609600	--	transcript	1.04902	0	Inf	7.59836e-05	0.0286587
LNC_015744	XLOC_444579	.	transcript	0	0.428671	#NAME?	0.00014271	0.0436429

## Sheet: ML vs wL mRNA
transcript_id	gene_id	gene_name	feature_id	ML_FPKM	wL_FPKM	log2(foldchange)	pvalue	qvalue
XM_015094376.1	101109873	SEP10	transcript	0	30.9601	#NAME?	2.08e-18	1.55e-13
XM_015098182.1	101116919	SACS_	transcript	3.66063	0	Inf	1.3e-15	4.82e-11
XM_012166287.1	101111009	TM214	transcript	0	15.2543	#NAME?	1.71e-14	3.04e-10
XM_015098047.1	101108581	AKA11	transcript	4.96873	0	Inf	2.25e-14	3.04e-10
XM_012177676.2	101123336	WDR47	transcript	0	7.37724	#NAME?	7.25e-13	6.73e-09
XM_015098181.1	101116919	SACS_	transcript	0.000640667	2.31439	-11.8188	4.52e-12	3.42e-08
XM_015100524.1	101113952	NFAT5	transcript	2.55766	0	Inf	4.61e-12	3.42e-08
XM_012179830.2	101115369	N4BP2	transcript	3.28878	0	Inf	7.78e-12	4.82e-08
XM_012098597.2	443200	ZO1_C	transcript	0.0636367	10.2813	-7.33594	7.64e-11	3.78e-07
XM_012182638.2	101108397	CC162	transcript	0	2.97765	#NAME?	7.22e-11	3.78e-07
XM_015101949.1	443200	ZO1_C	transcript	3.82964	0	Inf	7.21e-11	3.78e-07
XM_012190510.1	101109384	ZN227	transcript	6.01786	0	Inf	8.46e-11	3.93e-07
XM_012186469.2	101120424	RN213	transcript	2.07419	0	Inf	9.95e-11	4.35e-07
XM_012189502.1	101114404	CBLB_	transcript	2.48462	0	Inf	1.07e-09	4.42e-06
XM_012105453.2	101114585	WAPL_	transcript	0	3.93205	#NAME?	1.65e-09	6.44e-06
XM_012190398.2	101115896	SPT5H	transcript	0	4.80345	#NAME?	2.18e-09	8.1e-06
XM_012101586.2	101121723	FOLH1	transcript	5.80961	0	Inf	3.6e-09	1.22e-05
XM_012107561.2	101111781	ACSL4	transcript	5.55693	0	Inf	3.51e-09	1.22e-05
XM_015099548.1	101110782	PARD3	transcript	0.00342867	2.55128	-9.53936	5.31e-09	1.72e-05
XM_012178665.2	101109966	RHG26	transcript	1.61548	0	Inf	6.04e-09	1.87e-05
XM_012181622.2	101109362	CE152	transcript	0	1.52842	#NAME?	6.62e-09	1.97e-05
XM_012185707.2	101108844	MYH10	transcript	0	2.93296	#NAME?	1.18e-08	3.36e-05
XM_015098508.1	101115635	RHBL3	transcript	0.0195367	7.85974	-8.65215	1.56e-08	4.3e-05
XM_012178948.1	101107863	K0825	transcript	2.27555	0	Inf	1.97e-08	5.23e-05
XM_012166296.2	101111009	TM214	transcript	13.2717	0.188934	6.13432	2.05e-08	5.24e-05
XM_015096625.1	101103398	NSG1_	transcript	8.07629	0	Inf	3.15e-08	7.81e-05
XM_004006293.3	101102889	M3K12	transcript	0	3.34864	#NAME?	6.45e-08	0.000149771
XM_012103817.1	101118324	PIGN_	transcript	0	2.07716	#NAME?	1.1e-07	0.000240911
XM_015093030.1	101110648	AAED1	transcript	0.007457	8.15017	-10.094	1.14e-07	0.000241717
XM_012184942.1	101116239	DNLI4	transcript	0	2.4583	#NAME?	1.28e-07	0.000264187
XM_012100980.2	101105696	PP1RA	transcript	0	5.77607	#NAME?	1.45e-07	0.00028423
XM_012122525.2	101113046	PRUN2	transcript	11.3912	0	Inf	2.28e-07	0.00043478
XM_012177663.2	101123336	WDR47	transcript	1.86581	0	Inf	2.73e-07	0.000508031
XM_012097085.2	101111394	SPEF2	transcript	0	1.22633	#NAME?	3.01e-07	0.000544831
XM_012116968.2	101114240	TUT7_	transcript	0	1.38633	#NAME?	3.27e-07	0.000577885
XM_012095696.2	101116170	SOX6_	transcript	0	0.727726	#NAME?	4.9e-07	0.000846854
XM_012185862.2	101102913	JIP4_	transcript	0	1.182	#NAME?	5.52e-07	0.000932415
XM_015094374.1	101109873	SEP10	transcript	9.31643	0.182121	5.67681	5.73e-07	0.000946141
XM_015099855.1	101120768	E41L1	transcript	0.982867	0	Inf	6.13e-07	0.000990184
XM_012182450.2	101114198	IBTK_	transcript	0	1.19835	#NAME?	6.69e-07	0.00105466
XM_015100438.1	101113429	CYLD_	transcript	0	0.968964	#NAME?	7.07e-07	0.00107155
XM_004012751.3	101102913	JIP4_	transcript	0	1.13893	#NAME?	7.61e-07	0.00108692
XM_015097454.1	101118620	PHAR2	transcript	0	8.05131	#NAME?	7.43e-07	0.00108692
XM_015099873.1	100037676	RPN2_	transcript	0	30.5748	#NAME?	7.56e-07	0.00108692
XM_015096378.1	101120579	SC24B	transcript	0	1.50198	#NAME?	8.56e-07	0.00117815
XM_012098362.2	101110879	TTC23	transcript	2.75873	0	Inf	1.07e-06	0.00141596
XM_004009990.3	101103398	NSG1_	transcript	0	4.09018	#NAME?	1.18e-06	0.00149607
XM_012103283.2	101103281	RTTN_	transcript	0	1.06236	#NAME?	1.19e-06	0.00149607
XM_012188338.2	101105016	SKT_H	transcript	0	0.980692	#NAME?	1.21e-06	0.00149607
XM_015098529.1	101117432	NF1_H	transcript	5.13886	0	Inf	1.37e-06	0.0016661
XM_012102623.2	101108178	SRBS1	transcript	2.41718	0	Inf	1.43e-06	0.00168461
XM_012187855.2	100125613	ROBO1	transcript	0.755459	0	Inf	1.46e-06	0.00170017
XM_012175732.2	101106419	NB5R3	transcript	0.00852633	21.4038	-11.2937	1.51e-06	0.00172219
XM_015100521.1	101113952	NFAT5	transcript	4.18693	0.056238	6.21821	1.58e-06	0.00177998
XM_004004240.3	101106141	S2551	transcript	0	1.18908	#NAME?	1.66e-06	0.00184341
XM_004010594.3	101122791	RB27A	transcript	0	2.36885	#NAME?	1.82e-06	0.00198765
XM_012098328.2	101116177	LINES	transcript	0	2.19119	#NAME?	1.92e-06	0.00203992
XM_015098126.1	101107611	NBEA_	transcript	1.18545	0	Inf	1.9e-06	0.00203992
XM_012175211.2	101116387	C2CD5	transcript	0	8.87924	#NAME?	2.06e-06	0.00212397
XM_015094283.1	101103386	YPEL5	transcript	17.2798	0	Inf	2.06e-06	0.00212397
XM_012178479.2	101121933	AFF4_	transcript	3.82861	0	Inf	2.21e-06	0.00223682
XM_012188341.2	101105016	SKT_H	transcript	0	0.98954	#NAME?	2.26e-06	0.00223901
XM_015092058.1	101122232	ZZZ3_	transcript	0	1.1886	#NAME?	2.37e-06	0.00232057
XM_012179829.2	101115369	N4BP2	transcript	1.92502	0.0209407	6.52242	2.46e-06	0.0023783
XM_012140176.2	101112882	E41L5	transcript	0.804791	0	Inf	2.71e-06	0.00254864
XR_001436406.1	101112010	KI13A	transcript	3.42747	0	Inf	2.7e-06	0.00254864
XM_012173394.2	101118258	DHX57	transcript	0	3.19717	#NAME?	2.91e-06	0.00261205
XM_012179620.2	101109970	DJB14	transcript	0.0306117	2.59011	-6.40279	2.94e-06	0.00261205
XM_015098122.1	101107611	NBEA_	transcript	3.29056	0	Inf	2.82e-06	0.00261205
XM_012116978.2	101114240	TUT7_	transcript	0	0.509345	#NAME?	3.49e-06	0.00304912
XM_012173780.2	101105811	REV1_	transcript	0	0.609614	#NAME?	3.66e-06	0.00316052
XM_012095994.2	101120775	FOLR1	transcript	40.4177	0.503179	6.32777	3.82e-06	0.00322947
XM_012100215.2	101121977	ATG7_	transcript	0.000823	1.24929	-10.5679	3.82e-06	0.00322947
XM_015092715.1	101119271	ANR28	transcript	0	0.57467	#NAME?	4e-06	0.00330666
XM_012100147.2	101114649	SETD2	transcript	0	2.87725	#NAME?	4.32e-06	0.00348575
XM_015098525.1	101117432	NF1_H	transcript	2.6937	0	Inf	4.79e-06	0.0037847
XM_012181552.2	101103980	TMOD3	transcript	0.10205	19.0615	-7.54525	4.98e-06	0.00389546
XM_012106951.2	101117394	ATRX_	transcript	1.04948	0	Inf	5.15e-06	0.00398543
XM_004015960.3	443274	GRIA4	transcript	5.66423	0	Inf	6.36e-06	0.0047775
XM_012184205.2	101116155	TAF2_	transcript	0	4.88967	#NAME?	6.31e-06	0.0047775
XM_015101996.1	101114392	NOVA1	transcript	0.457703	0	Inf	7.38e-06	0.00542904
XM_012188405.2	101108149	F107B	transcript	0	5.42202	#NAME?	7.46e-06	0.0054375
XM_004002542.3	101108973	TPM3_	transcript	0	10.5019	#NAME?	7.81e-06	0.00563371
XM_015094375.1	101109873	SEP10	transcript	21.4328	0.92166	4.53944	8.62e-06	0.00616221
XM_012180179.1	101107444	USO1_	transcript	0	5.47236	#NAME?	9.31e-06	0.00658773
XM_012107165.2	101114589	VMA21	transcript	3.33e-07	6.76518	-24.2747	9.88e-06	0.00690218
XM_012174607.2	101108210	HELB_	transcript	0	0.960767	#NAME?	9.94e-06	0.00690218
XM_012135549.2	101105473	FIGN_	transcript	3.27e-05	0.541489	-14.0168	1.05e-05	0.00708705
XM_012151303.1	101115263	ARI1A	transcript	1.39685	0	Inf	1.05e-05	0.00708705
XM_012175683.2	101107854	TNR6B	transcript	0	1.25062	#NAME?	1.04e-05	0.00708705
XM_015092661.1	101118412	B3GT5	transcript	3.50689	0.004732	9.53352	1.1e-05	0.00738654
XM_004011833.3	101110342	VIR_H	transcript	18.664	0.0314567	9.21268	1.12e-05	0.00745882
XM_012119321.2	101114492	CCAR2	transcript	0.107417	12.9465	-6.9132	1.25e-05	0.00822545
XM_015103641.1	101104362	YES_H	transcript	0	4.82073	#NAME?	1.28e-05	0.00835319
XM_012116983.2	101114240	TUT7_	transcript	0	0.563838	#NAME?	1.32e-05	0.00848237
XM_012107541.2	101113311	CRDL1	transcript	0.919608	0	Inf	1.38e-05	0.00874886
XM_012098665.2	101106112	SIN3A	transcript	3.2953	0.005939	9.11597	1.4e-05	0.0087996
XR_001024033.2	101105203	PIEZ2	transcript	2.37577	0	Inf	1.41e-05	0.0087996
XM_015092266.1	101110012	UBP2L	transcript	0.414357	0	Inf	1.44e-05	0.00883468
XM_004013264.3	101110429	P2RX5	transcript	0	0.698364	#NAME?	1.58e-05	0.00962313
XM_012097334.2	101103349	TRIM2	transcript	0	1.53043	#NAME?	1.67e-05	0.00999928
XM_012184642.1	101112580	KATL1	transcript	0	0.614066	#NAME?	1.79e-05	0.0105845
XM_012182354.2	101110012	UBP2L	transcript	0.371982	0	Inf	1.85e-05	0.0107978
XM_012098397.1	101119255	MCTP2	transcript	0	0.684368	#NAME?	1.93e-05	0.0111358
XM_012178855.2	101110936	SGCD_	transcript	0.001445	1.17516	-9.66757	2.48e-05	0.013958
XM_012183939.2	101116062	TRPS1	transcript	1.53925	0	Inf	2.58e-05	0.0143938
XM_004004565.2	101106824	HXD10	transcript	13.9803	0.148991	6.55203	2.7e-05	0.014771
XM_012098330.2	101116177	LINES	transcript	0	1.00563	#NAME?	2.78e-05	0.0149151
XM_015098124.1	101107611	NBEA_	transcript	0.565274	0	Inf	2.79e-05	0.0149151
XM_012107651.2	101102458	NRK_H	transcript	1.72589	0	Inf	3.03e-05	0.0160971
XM_012158569.2	100145858	NAGAB	transcript	0	0.661444	#NAME?	3.12e-05	0.0164431
XM_012175731.1	101115019	PDIP3	transcript	0	0.836251	#NAME?	3.31e-05	0.0172992
XM_012185703.2	101108844	MYH10	transcript	0	1.75166	#NAME?	3.69e-05	0.0190178
XM_015094438.1	101122183	CRIM1	transcript	0.00811433	0.958227	-6.88375	3.75e-05	0.0192315
XM_015092077.1	101111919	MCLN3	transcript	4.09757	0	Inf	3.92e-05	0.0199076
XM_012178690.2	101112898	RBM27	transcript	0.000661	0.929747	-10.458	3.98e-05	0.0199826
XM_012186149.2	101109026	NBR1_	transcript	0.013656	1.47971	-6.75964	4.18e-05	0.0205851
XM_012098071.2	101114214	RN185	transcript	0	1.69247	#NAME?	4.27e-05	0.020623
XM_015096547.1	101123123	MOB1B	transcript	0.006399	1.07103	-7.38694	4.25e-05	0.020623
XM_012190689.2	101105594	KASH5	transcript	0	0.637108	#NAME?	4.41e-05	0.0210191
XM_012182384.2	101110012	UBP2L	transcript	0.449311	0.000954	8.87951	4.52e-05	0.0213914
XR_001042122.2	101114364	PPIL6	transcript	0	0.589516	#NAME?	4.62e-05	0.0217212
XM_012178153.2	101102808	RPGF6	transcript	0	1.51318	#NAME?	4.73e-05	0.0220997
XM_012181617.2	101109362	CE152	transcript	0.336181	0	Inf	4.77e-05	0.0221403
XM_012114466.2	101117989	FKTN_	transcript	3.52987	0.019752	7.48147	4.9e-05	0.0225951
XM_012187887.2	101104167	KLH12	transcript	0	3.70829	#NAME?	4.99e-05	0.0229109
XM_012146083.2	101111003	CATIP	transcript	0	1.3381	#NAME?	5.03e-05	0.0229524
XM_015093401.1	101112031	PKP4_	transcript	0.222773	0	Inf	5.11e-05	0.0231696
XM_004002995.2	106990090	RL35A	transcript	0.0231603	422.694	-14.1557	5.26e-05	0.0234618
XM_012097438.2	101112848	INP4B	transcript	3.57993	0	Inf	5.3e-05	0.0234618
XM_015102486.1	101104533	NR2C2	transcript	0	1.45792	#NAME?	5.3e-05	0.0234618
XM_012103635.2	101111849	HAUS1	transcript	0	1.06732	#NAME?	5.61e-05	0.0246665
XM_012179490.2	101119049	ALPK1	transcript	0.454931	0	Inf	5.73e-05	0.0250681
XM_004010471.3	101114779	MABP1	transcript	0	1.22638	#NAME?	5.78e-05	0.0251328
XM_004011281.2	101111639	CNR1_	transcript	7.95755	0.138421	5.84519	5.82e-05	0.0251416
XM_004015120.2	101104420	PHLP2	transcript	0.011176	2.25373	-7.65577	5.95e-05	0.0255009
XM_012149182.2	101111609	S1PBP	transcript	0	1.81359	#NAME?	6.12e-05	0.0258668
XM_012101386.2	101117637	P2Y14	transcript	7.67e-06	0.911141	-16.8587	6.31e-05	0.0260313
XM_015099671.1	101102410	XRN2_	transcript	0	3.62044	#NAME?	6.24e-05	0.0260313
XM_015103248.1	101102274	NP1L4	transcript	7.51171	0.000710333	13.3684	6.28e-05	0.0260313
XM_012179784.2	101113972	CHD1L	transcript	0	0.731714	#NAME?	6.38e-05	0.0260474
XM_015102221.1	101105606	TMPPE	transcript	0	0.906602	#NAME?	6.38e-05	0.0260474
XM_012180206.2	101109802	CD158	transcript	0.00213167	0.847516	-8.63512	6.47e-05	0.026284
XM_012181324.2	101103818	M4K5_	transcript	3.01775	0.004536	9.37784	6.83e-05	0.0272167
XM_012184133.1	101110519	MKS3_	transcript	0.164975	8.37636	-5.666	6.75e-05	0.0272167
XR_001435659.1	101104264	CP095	transcript	0	0.55831	#NAME?	6.85e-05	0.0272167
XM_012104468.1	101115752	TBL2_	transcript	2.87613	0	Inf	7.18e-05	0.0278862
XM_012187772.1	101113611	ANGE2	transcript	3.19769	0	Inf	7.17e-05	0.0278862
XM_012188356.1	101105016	SKT_H	transcript	1.22146	0	Inf	7.14e-05	0.0278862
XM_015104249.1	101111930	ZN789	transcript	0	0.600108	#NAME?	7.2e-05	0.0278862
XR_001023113.2	101107052	POL_M	transcript	1.1415	0	Inf	7.07e-05	0.0278862
XM_012189953.2	101108247	ZDHC1	transcript	0	0.413768	#NAME?	7.26e-05	0.027959
XM_004021937.2	101105882	S100G	transcript	192.586	0.498135	8.59475	7.32e-05	0.0280298
XM_012132222.2	101121069	UB2E3	transcript	0	1.47997	#NAME?	7.64e-05	0.0286587
XM_012187737.2	101109289	HMCN1	transcript	1.92315	0.00193	9.96065	7.87e-05	0.0293765
XM_004003097.2	101122320	AP2M1	transcript	0.00634567	20.0166	-11.6231	8.22e-05	0.0304
XM_012184447.2	101114369	RCBT2	transcript	0.100709	4.62244	-5.52039	8.19e-05	0.0304
XM_015096585.1	101115370	SC31A	transcript	2.44968	0	Inf	8.53e-05	0.0313736
XM_012094714.1	101107891	ZN160	transcript	3.99507	0	Inf	9.03e-05	0.0329009
XM_012095752.2	101114835	HBAP1	transcript	0.607549	0	Inf	9.3e-05	0.0334002
XM_015103751.1	101116619	MBD1_	transcript	0	2.70174	#NAME?	9.83e-05	0.0349446
XM_012104605.2	101109324	ZKSC5	transcript	0	0.438801	#NAME?	9.89e-05	0.0349877
XM_012105552.1	101119875	ZFAN4	transcript	0.637715	0	Inf	9.94e-05	0.0350203
XM_015097333.1	101103481	ROS1_	transcript	0.318682	0	Inf	0.000100843	0.0353487
XM_012172873.2	101115950	EMAL4	transcript	0	0.825162	#NAME?	0.000103463	0.0359284
XM_012179803.2	101112482	TM156	transcript	0	0.798798	#NAME?	0.000103243	0.0359284
XM_012184415.2	101104324	LRC63	transcript	0	0.864029	#NAME?	0.000104159	0.0360016
XM_015094540.1	101123367	CAYP2	transcript	0.00468067	0.854918	-7.51293	0.000105044	0.0361396
XM_012157964.1	101104022	FGGY_	transcript	0	0.834371	#NAME?	0.000106966	0.0364633
XM_012179831.2	101115369	N4BP2	transcript	1.00325	0	Inf	0.000106639	0.0364633
XM_012119432.2	101114242	BIN3_	transcript	0	1.05409	#NAME?	0.000109019	0.0369933
XM_015095190.1	101115785	NEB1_	transcript	0.00478567	2.45576	-9.00323	0.000111861	0.0377853
XM_015105094.1	101110391	PAK3_	transcript	1.4157	0	Inf	0.000113823	0.0381016
XR_001023238.2	101109653	PRP4B	transcript	0	1.20666	#NAME?	0.000113814	0.0381016
XM_004021374.3	443189	ACM3_	transcript	0.800985	0	Inf	0.00011561	0.0385261
XM_004011840.3	101113078	TRIQK	transcript	3.07961	0	Inf	0.000116655	0.0387008
XM_012182059.2	101109183	MLH3_	transcript	1.85595	0	Inf	0.00011987	0.0395907
XM_015092622.1	101103365	PLS4_	transcript	0.004076	2.9579	-9.50321	0.000120769	0.0397111
XM_015095335.1	101114267	HXA11	transcript	4.88204	0.0495217	6.62328	0.000123516	0.0404355
XM_012107228.2	101122839	AT11C	transcript	0	0.458029	#NAME?	0.000124318	0.0405195
XM_015091993.1	101119771	YIPF1	transcript	4.2512	0.00419233	9.9859	0.000125738	0.0408034
XM_004021944.2	101107499	NHS_H	transcript	0.0980257	2.32518	-4.56804	0.000130159	0.0416919
XM_015098745.1	101122874	PSA_H	transcript	26.7139	2.84895	3.22909	0.000129815	0.0416919
XM_015104047.1	101122322	ZN75A	transcript	0.45396	0	Inf	0.000130121	0.0416919
XM_015102205.1	101109307	ZCPW2	transcript	0	0.973609	#NAME?	0.000131642	0.0419858
XM_012136681.2	443161	ACVR1	transcript	6.42663	0.268836	4.57926	0.000136906	0.0431745
XM_012180208.2	101109802	CD158	transcript	0.01649	2.06494	-6.96837	0.000138373	0.0432056
XM_015096435.1	101109800	ARAP2	transcript	0.00114033	0.539483	-8.88598	0.000137823	0.0432056
XM_015097488.1	101106269	SYNE1	transcript	0.295177	0	Inf	0.000140239	0.0435155
XM_015100667.1	101107891	ZN160	transcript	1.27404	0	Inf	0.000141708	0.0435155
XR_001023241.2	101109653	PRP4B	transcript	0	1.15209	#NAME?	0.000147404	0.0445287
XR_001435512.1	101110956	AKCL2	transcript	0	0.718724	#NAME?	0.000156731	0.0469644
XM_012097373.2	101106365	LRBA_	transcript	1.99845	21.1908	-3.40648	0.000158442	0.0471664
XM_015097560.1	443504	EF1D_	transcript	0	104.002	#NAME?	0.000158675	0.0471664
XM_012187752.2	101112408	PTN14	transcript	4.14538	0.00908933	8.83311	0.00015959	0.0472495
XM_004009100.3	101112815	AMD_B	transcript	0	1.64727	#NAME?	0.000163466	0.048205
XM_012183613.2	101108578	CH076	transcript	0.984021	0.00672967	7.19201	0.000164617	0.0483526
XM_004006744.3	101105646	BICD1	transcript	0.941515	0	Inf	0.000167402	0.0489239
XM_012178436.2	101111883	ARI3A	transcript	1.32392	0	Inf	0.000167879	0.0489239
XM_015095487.1	101102724	Z354C	transcript	0	0.532476	#NAME?	0.000170642	0.0491508
XM_012102626.2	101108178	SRBS1	transcript	0.180088	0	Inf	0.000172647	0.0491569
XM_012106821.2	101118929	SL9A7	transcript	0.186359	3.27958	-4.13736	0.000171411	0.0491569
XM_004012400.3	101101998	SEPT4	transcript	0	4.89118	#NAME?	0.000175513	0.0493194
XM_012107300.2	101107673	F122B	transcript	0.470682	0	Inf	0.000176076	0.0493194
XM_012174719.2	101105899	NACAM	transcript	28.5171	0.963502	4.88739	0.000174743	0.0493194
XR_001025173.2	101108987	ZXDB_	transcript	0	0.381413	#NAME?	0.000176537	0.0493194
XM_012101182.2	101117024	FA65B	transcript	0.00837267	3.41882	-8.67359	0.000177439	0.0493859
