# Supplementary material for: Expression profiles of oviductal mRNAs and lncRNAs in the follicular phase and luteal phase of sheep (Ovis aries) with 2 fecundity gene (FecB) genotypes
Source: G3 (Bethesda). 2023 Dec 5;14(1):jkad270. doi: 10.1093/g3journal/jkad270 (PMC10755197; doi:10.1093/g3journal/jkad270)
Supplement: jkad270_Supplementary_Data [file jkad270_supplementary_data.zip › Supplementary Table S5.xlsx]

## Sheet: MF vs ML lncRNA cis
gene list: cis-target genes of DE lncRNAs identified in MF vs. ML
Term	Sample number	Background number	P-value	Corrected P-value	UniGenes	KO	Entrez ID	Ensembl ID
Systemic lupus erythematosus	8	145	1.29856e-06	0.000102586	101113632 101111915 101112856 101105290 101111669 101113108 101112606 101113369	oas:101113632 oas:101111915 oas:101112856 oas:101103767 oas:101111669 oas:101104790 oas:101105787 oas:101103767	101113632 101111915 101112856 101103767 101111669 101104790 101105787 101103767	NA
Alcoholism	8	181	6.25617e-06	0.000247119	101113632 101111915 101112856 101105290 101111669 101113108 101112606 101113369	oas:101113632 oas:101111915 oas:101112856 oas:101103767 oas:101111669 oas:101104790 oas:101105787 oas:101103767	101113632 101111915 101112856 101103767 101111669 101104790 101105787 101103767	NA
Salivary secretion	3	90	0.0123103	0.271347	101105242 443004 101113325	oas:101105242 oas:443004 oas:101113325	101105242 443004 101113325	SLC12A2 LPO SLC4A2
Metabolic pathways	13	1256	0.0137391	0.271347	443077 101107459 101110067 101123195 101114570 101106352 101113018 101122969 101118389 101103668 101112792 101114008 101102489	oas:443077 oas:101107459 oas:101110067 oas:101123195 oas:101114570 oas:101106352 oas:101113018 oas:101122969 oas:101118389 oas:101103668 oas:101112792 oas:101114008 oas:101102489	443077 101107459 101110067 101123195 101114570 101106352 101113018 101122969 101118389 101103668 101112792 101114008 101102489	23B SEPHS1 REV3L ALPL ATP5F1 ADA DPM1 DEGS2 TREH NSDHL CDO1
N-Glycan biosynthesis	2	48	0.0273616	0.377644	101122969 101113018	oas:101122969 oas:101113018	101122969 101113018	DPM1
Viral carcinogenesis	4	220	0.0286819	0.377644	101105290 101111915 101113632 101113369	oas:101103767 oas:101111915 oas:101113632 oas:101103767	101103767 101111915 101113632 101103767	NA
ABC transporters	2	55	0.0348315	0.393099	101103060 780508	oas:101103060 oas:780508	101103060 780508	ABCB8 ABCG2
Sulfur relay system	1	9	0.0502514	0.439251	101123226	oas:101123226	101123226	MOCS3
Taurine and hypotaurine metabolism	1	9	0.0502514	0.439251	101102489	oas:101102489	101102489	CDO1
Transcriptional misregulation in cancer	3	168	0.0583923	0.439251	101108357 101112606 101123053	oas:101108357 oas:101105787 oas:101123053	101108357 101105787 101123053	MLF1 MPO
RNA degradation	2	76	0.0611615	0.439251	101112185 101103918	oas:101112185 oas:101103918	101112185 101103918	PARN DDX6
Bile secretion	2	83	0.0710633	0.446864	101113325 780508	oas:101113325 oas:780508	101113325 780508	SLC4A2 ABCG2
Folate biosynthesis	1	14	0.0744292	0.446864	101123195	oas:101123195	101123195	ALPL
Glycosaminoglycan biosynthesis - keratan sulfate	1	15	0.079191	0.446864	101107579	oas:101107579	101107579	B3GNT7
Selenocompound metabolism	1	17	0.0886418	0.466847	101107459	oas:101107459	101107459	SEPHS1
Pancreatic secretion	2	100	0.0970157	0.475583	101105242 101113325	oas:101105242 oas:101113325	101105242 101113325	SLC12A2 SLC4A2
Maturity onset diabetes of the young	1	21	0.107256	0.475583	100534656	oas:100534656	100534656	HNF4A, HNF4alpha
Steroid biosynthesis	1	22	0.11185	0.475583	101112792	oas:101112792	101112792	NSDHL
Endocytosis	3	226	0.114381	0.475583	100145880 101102247 101113584	oas:100145880 oas:101102247 oas:101113584	100145880 101102247 101113584	RAB7A ARFGEF1 AGAP3
Glycosphingolipid biosynthesis - lacto and neolacto series	1	26	0.129993	0.488777	101114008	oas:101114008	101114008	NA
Collecting duct acid secretion	1	27	0.134471	0.488777	101111082	oas:101111082	101111082	CLCNKA
Axon guidance	2	127	0.142538	0.488777	100190973 101109363	oas:100190973 oas:101109363	100190973 101109363	CDK5 FYN
Platelet activation	2	134	0.154983	0.488777	443077 101109363	oas:443077 oas:101109363	443077 101109363	23B FYN
Regulation of autophagy	1	32	0.156521	0.488777	101107357	oas:101107357	101107357	ATG12
Prion diseases	1	33	0.160863	0.488777	101109363	oas:101109363	101109363	FYN
Primary immunodeficiency	1	33	0.160863	0.488777	101106352	oas:101106352	101106352	ADA
Neuroactive ligand-receptor interaction	3	286	0.186531	0.499023	101113305 101122766 443330	oas:101113305 oas:101122766 oas:443330	101113305 101122766 443330	GABRQ NMUR1 ADORA3
Cysteine and methionine metabolism	1	40	0.190647	0.499023	101102489	oas:101102489	101102489	CDO1
Nicotine addiction	1	42	0.198962	0.499023	101113305	oas:101113305	101113305	GABRQ
Nucleotide excision repair	1	43	0.203087	0.499023	100302545	oas:100302545	100302545	CETN2
Sphingolipid metabolism	1	47	0.219381	0.499023	101118389	oas:101118389	101118389	DEGS2
Phagosome	2	169	0.219645	0.499023	100145880 101123053	oas:100145880 oas:101123053	100145880 101123053	RAB7A MPO
Aminoacyl-tRNA biosynthesis	1	48	0.223402	0.499023	101123073	oas:101123073	101123073	WARS
cGMP-PKG signaling pathway	2	171	0.223422	0.499023	443330 443077	oas:443330 oas:443077	443330 443077	ADORA3 23B
Cocaine addiction	1	49	0.227403	0.499023	100190973	oas:100190973	100190973	CDK5
Starch and sucrose metabolism	1	49	0.227403	0.499023	101103668	oas:101103668	101103668	TREH
Fanconi anemia pathway	1	51	0.235343	0.50249	101110067	oas:101110067	101110067	REV3L
Alzheimer's disease	2	192	0.263294	0.547374	101114570 100190973	oas:101114570 oas:100190973	101114570 100190973	ATP5F1 CDK5
VEGF signaling pathway	1	61	0.273847	0.554716	443077	oas:443077	443077	23B
Arginine and proline metabolism	1	64	0.285018	0.55964	443077	oas:443077	443077	23B
Fc epsilon RI signaling pathway	1	66	0.292371	0.55964	101109363	oas:101109363	101109363	FYN
Focal adhesion	2	210	0.29753	0.55964	443058 101109363	oas:443058 oas:101109363	443058 101109363	SPP1, OPN FYN
Gastric acid secretion	1	72	0.313982	0.563346	101113325	oas:101113325	101113325	SLC4A2
Adherens junction	1	73	0.31752	0.563346	101109363	oas:101109363	101109363	FYN
Viral myocarditis	1	75	0.324541	0.563346	101109363	oas:101109363	101109363	FYN
RIG-I-like receptor signaling pathway	1	76	0.328024	0.563346	101107357	oas:101107357	101107357	ATG12
GABAergic synapse	1	88	0.368462	0.59984	101113305	oas:101113305	101113305	GABRQ
ECM-receptor interaction	1	89	0.371721	0.59984	443058	oas:443058	443058	SPP1, OPN
Salmonella infection	1	90	0.374963	0.59984	100145880	oas:100145880	100145880	RAB7A
Morphine addiction	1	93	0.38459	0.59984	101113305	oas:101113305	101113305	GABRQ
Inflammatory mediator regulation of TRP channels	1	100	0.406484	0.59984	101113062	oas:101113062	101113062	ASIC3
Estrogen signaling pathway	1	102	0.412597	0.59984	443077	oas:443077	443077	23B
Retrograde endocannabinoid signaling	1	104	0.418647	0.59984	101113305	oas:101113305	101113305	GABRQ
Toll-like receptor signaling pathway	1	104	0.418647	0.59984	443058	oas:443058	443058	SPP1, OPN
Natural killer cell mediated cytotoxicity	1	105	0.421649	0.59984	101109363	oas:101109363	101109363	FYN
T cell receptor signaling pathway	1	108	0.430562	0.59984	101109363	oas:101109363	101109363	FYN
HIF-1 signaling pathway	1	109	0.433503	0.59984	443077	oas:443077	443077	23B
Amoebiasis	1	113	0.445115	0.59984	100145880	oas:100145880	100145880	RAB7A
Cholinergic synapse	1	114	0.447981	0.59984	101109363	oas:101109363	101109363	FYN
Lysosome	1	119	0.462093	0.608423	101107603	oas:101105107	101105107	AP3S2
AMPK signaling pathway	1	126	0.48125	0.616622	100534656	oas:100534656	100534656	HNF4A, HNF4alpha
Osteoclast differentiation	1	127	0.483931	0.616622	101109363	oas:101109363	101109363	FYN
FoxO signaling pathway	1	132	0.497131	0.623386	101107357	oas:101107357	101107357	ATG12
Measles	1	136	0.507449	0.626382	101109363	oas:101109363	101109363	FYN
Ubiquitin mediated proteolysis	1	149	0.539553	0.653874	101119368	oas:101119368	101119368	HUWE1
PI3K-Akt signaling pathway	2	356	0.551566	0.653874	443058 443077	oas:443058 oas:443077	443058 443077	SPP1, OPN 23B
Oxytocin signaling pathway	1	157	0.558269	0.653874	443077	oas:443077	443077	23B
Oxidative phosphorylation	1	159	0.562828	0.653874	101114570	oas:101114570	101114570	ATP5F1
Parkinson's disease	1	166	0.578423	0.66033	101114570	oas:101114570	101114570	ATP5F1
Purine metabolism	1	175	0.597664	0.66033	101106352	oas:101106352	101106352	ADA
Protein processing in endoplasmic reticulum	1	176	0.599747	0.66033	101113018	oas:101113018	101113018	NA
Non-alcoholic fatty liver disease (NAFLD)	1	177	0.60182	0.66033	101108969	oas:101108969	101108969	MAP3K11
Chemokine signaling pathway	1	182	0.612025	0.661893	101104174	oas:101104174	101104174	CXCR5
Calcium signaling pathway	1	186	0.620001	0.661893	443077	oas:443077	443077	23B
Tuberculosis	1	193	0.633571	0.667361	100145880	oas:100145880	100145880	RAB7A
Huntington's disease	1	208	0.66105	0.687144	101114570	oas:101114570	101114570	ATP5F1
Cytokine-cytokine receptor interaction	1	235	0.70546	0.722167	101104174	oas:101104174	101104174	CXCR5
Ribosome	1	240	0.713026	0.722167	101110132	oas:101110132	101110132	RPL7A
MAPK signaling pathway	1	255	0.734587	0.734587	101108969	oas:101108969	101108969	MAP3K11

## Sheet: MF vs ML lncRNA trans
gene list: trans-target genes of DE lncRNAs identified in MF vs. ML
Term	Sample number	Background number	P-value	Corrected P-value	UniGenes	KO	Entrez ID	Ensembl ID
Neuroactive ligand-receptor interaction	20	286	0.00339346	0.571036	101102897 101103501 101101902 101122358 101107319 443189 100913155 101121647 101114869 101113240 101104560 100147707 101121614 101111639 443274 101112233 100170317 443271 443412 443273	oas:101102897 oas:101103501 oas:101101902 oas:101122358 oas:101107319 oas:443189 oas:100913155 oas:101121647 oas:101114869 oas:101113240 oas:101104560 oas:100147707 oas:101121614 oas:101111639 oas:443274 oas:101112233 oas:101117291 oas:443271 oas:443412 oas:443273	101102897 101103501 101101902 101122358 101107319 443189 100913155 101121647 101114869 101113240 101104560 100147707 101121614 101111639 443274 101112233 101117291 443271 443412 443273	CHRM2 GRIK5 P2RX1 GABRB1 GRIK1 CHRM3 GABRB2 HTR1F ADRA1B LTB4R PTAFR MC4R CHRNB1 CNR1 GRIA4 MAS1 ADRA2A GRIA1 NR3C1, GR, GRL GRIA3
Starch and sucrose metabolism	6	49	0.00969529	0.571036	101111501 442993 101115777 100534644 105616317 101117423	oas:101111501 oas:442993 oas:101115777 oas:100534644 oas:100534645 oas:101117423	101111501 442993 101115777 100534644 100534645 101117423	AGL UGT1A9, SHEUGT1A07 UGP2 UGT1A1 UGT1A3 GANC
Retrograde endocannabinoid signaling	9	104	0.0132774	0.571036	101116201 101114927 101122358 101111639 100913155 443274 101122401 443271 443273	oas:101120665 oas:101114927 oas:101122358 oas:101111639 oas:100913155 oas:443274 oas:101122401 oas:443271 oas:443273	101120665 101114927 101122358 101111639 100913155 443274 101122401 443271 443273	MAPK10 GNG4 GABRB1 CNR1 GABRB2 GRIA4 ADCY9 GRIA1 GRIA3
ABC transporters	6	55	0.0157214	0.571036	101106781 105605801 101119015 101109626 101112460 101119199	oas:101106781 oas:443367 oas:101119015 oas:101109370 oas:101112460 oas:101119199	101106781 443367 101119015 101109370 101112460 101119199	ABCB1, MDR1, Pgp ABCA1 ABCD2
Nicotine addiction	5	42	0.0195605	0.571036	100913155 443274 443271 101122358 443273	oas:100913155 oas:443274 oas:443271 oas:101122358 oas:443273	100913155 443274 443271 101122358 443273	GABRB2 GRIA4 GRIA1 GABRB1 GRIA3
Glycosaminoglycan biosynthesis - keratan sulfate	3	15	0.0206608	0.571036	101118212 101122606 101111372	oas:101118212 oas:101122606 oas:101111372	101118212 101122606 101111372	CHST6 ST3GAL1 FUT8
cAMP signaling pathway	14	216	0.0224578	0.571036	101102897 101116201 101113586 101118500 101121647 101106781 443274 101107438 101109626 101120651 100233164 443271 443273 101122401	oas:101102897 oas:101120665 oas:101113586 oas:101118500 oas:101121647 oas:101106781 oas:443274 oas:101107438 oas:101109370 oas:101120651 oas:101123557 oas:443271 oas:443273 oas:101122401	101102897 101120665 101113586 101118500 101121647 101106781 443274 101107438 101109370 101120651 101123557 443271 443273 101122401	CHRM2 MAPK10 CREB3L3 RYR2 HTR1F GRIA4 BRAF GLI1 CNGA1 GRIA1 GRIA3 ADCY9
Pentose and glucuronate interconversions	4	29	0.0232061	0.571036	101115777 100534644 105616317 442993	oas:101115777 oas:100534644 oas:100534645 oas:442993	101115777 100534644 100534645 442993	UGP2 UGT1A1 UGT1A3 UGT1A9, SHEUGT1A07
Thyroid cancer	4	31	0.0281944	0.571036	101107438 101108973 443513 101111845	oas:101107438 oas:101108973 oas:443513 oas:101111845	101107438 101108973 443513 101111845	BRAF TPM3 PPARG, PPAR_gamma, PPARg2 RXRG
Mucin type O-Glycan biosynthesis	4	31	0.0281944	0.571036	101121150 101122606 101111708 101104903	oas:101121150 oas:101122606 oas:101111708 oas:101104903	101121150 101122606 101111708 101104903	GALNTL6 ST3GAL1 GALNT8 GALNTL5
Circadian rhythm	4	32	0.0309092	0.571036	101103425 443262 100169935 101104647	oas:101103425 oas:443262 oas:100169935 oas:101104647	101103425 443262 100169935 101104647	PRKAA1 ARNTL, BMAL1 RORB, Nr1f2 NPAS2
N-Glycan biosynthesis	5	48	0.0311474	0.571036	101122969 100913159 101108665 101111372 101108733	oas:101122969 oas:100913159 oas:101108665 oas:101111372 oas:101108733	101122969 100913159 101108665 101111372 101108733	DPM1 ST6GAL1 ALG5 FUT8 MGAT4C
Fat digestion and absorption	5	51	0.0382655	0.571921	101114511 101106916 101119015 101108999 101110535	oas:101114511 oas:101106916 oas:101119015 oas:101108999 oas:101110535	101114511 101106916 101119015 101108999 101110535	AGPAT2 PLA2G2D ABCA1 FABP1 DGAT2
Renin-angiotensin system	3	20	0.0396826	0.571921	101104860 101102729 101112233	oas:101104860 oas:101102729 oas:101112233	101104860 101102729 101112233	ANPEP LNPEP MAS1
cGMP-PKG signaling pathway	11	171	0.0417072	0.571921	100233164 101110314 101113586 101102086 443163 101111207 101114869 443010 101116716 100170317 101122401	oas:101123557 oas:101110314 oas:101113586 oas:101102086 oas:443163 oas:101111207 oas:101114869 oas:101117124 oas:101116716 oas:101117291 oas:101122401	101123557 101110314 101113586 101102086 443163 101111207 101114869 101117124 101116716 101117291 101122401	CNGA1 PRKCE CREB3L3 MRVI1 RGS2 ATP2A3 ADRA1B PRKG1 SLC8A1 ADRA2A ADCY9
Dopaminergic synapse	9	131	0.044803	0.571921	101116201 101113409 101113586 101114233 443274 443262 101114927 443271 443273	oas:101120665 oas:101113409 oas:101113586 oas:101114233 oas:443274 oas:443262 oas:101114927 oas:443271 oas:443273	101120665 101113409 101113586 101114233 443274 443262 101114927 443271 443273	MAPK10 PPP2R2B CREB3L3 PPP2R3A GRIA4 ARNTL, BMAL1 GNG4 GRIA1 GRIA3
Porphyrin and chlorophyll metabolism	4	37	0.0467208	0.571921	442993 100534644 105616317 443053	oas:442993 oas:100534644 oas:100534645 oas:443053	442993 100534644 100534645 443053	UGT1A9, SHEUGT1A07 UGT1A1 UGT1A3 CP
Chemical carcinogenesis	6	73	0.0479979	0.571921	101119265 100568289 442993 100534644 105616317 101107831	oas:101119265 oas:100568289 oas:442993 oas:100534644 oas:100534645 oas:101108705	101119265 100568289 442993 100534644 100534645 101108705	CCBL2 CYP2A6 UGT1A9, SHEUGT1A07 UGT1A1 UGT1A3
Glutamatergic synapse	8	113	0.0493932	0.571921	101105792 101107319 101114927 101103501 443274 101122401 443271 443273	oas:101105792 oas:101107319 oas:101114927 oas:101103501 oas:443274 oas:101122401 oas:443271 oas:443273	101105792 101107319 101114927 101103501 443274 101122401 443271 443273	DLGAP1 GRIK1 GNG4 GRIK5 GRIA4 ADCY9 GRIA1 GRIA3
Ascorbate and aldarate metabolism	3	23	0.0541695	0.591104	442993 100534644 105616317	oas:442993 oas:100534644 oas:100534645	442993 100534644 100534645	UGT1A9, SHEUGT1A07 UGT1A1 UGT1A3
Circadian entrainment	7	96	0.0564236	0.591104	101118500 101122401 443010 443274 101114927 443271 443273	oas:101118500 oas:101122401 oas:101117124 oas:443274 oas:101114927 oas:443271 oas:443273	101118500 101122401 101117124 443274 101114927 443271 443273	RYR2 ADCY9 PRKG1 GRIA4 GNG4 GRIA1 GRIA3
Neurotrophin signaling pathway	8	123	0.0717188	0.646825	101119602 101115273 101116201 101102468 101107438 101112165 101106069 101122941	oas:101119602 oas:101115273 oas:101120665 oas:101102468 oas:101107438 oas:101112165 oas:101106069 oas:101122941	101119602 101115273 101120665 101102468 101107438 101112165 101106069 101122941	BCL2 IRAK3 MAPK10 FRS2 BRAF GAB1 ARHGDIB ABL1
Metabolism of xenobiotics by cytochrome P450	5	62	0.0722687	0.646825	442993 100534644 105616317 100568289 101107831	oas:442993 oas:100534644 oas:100534645 oas:100568289 oas:101108705	442993 100534644 100534645 100568289 101108705	UGT1A9, SHEUGT1A07 UGT1A1 UGT1A3 CYP2A6
Bile secretion	6	83	0.0765038	0.646825	101106781 105605801 101119972 101109626 101112460 101122401	oas:101106781 oas:443367 oas:101119972 oas:101109370 oas:101112460 oas:101122401	101106781 443367 101119972 101109370 101112460 101122401	ABCB1, MDR1, Pgp SLCO1A2 ADCY9
AMPK signaling pathway	8	126	0.0794426	0.646825	101113586 101102157 101114233 101103425 443513 101113409 101116538 101111550	oas:101113586 oas:101102157 oas:101114233 oas:101103425 oas:443513 oas:101113409 oas:101116538 oas:101111550	101113586 101102157 101114233 101103425 443513 101113409 101116538 101111550	CREB3L3 CAMKK1 PPP2R3A PRKAA1 PPARG, PPAR_gamma, PPARg2 PPP2R2B PFKFB1 TBC1D1
Axon guidance	8	127	0.082123	0.646825	101115582 101113454 101113935 101119989 101110391 101102193 101122941 101118949	oas:101107288 oas:101113454 oas:101113935 oas:101119989 oas:101110391 oas:101102193 oas:101122941 oas:101118949	101107288 101113454 101113935 101119989 101110391 101102193 101122941 101118949	EPHA7 NGEF UNC5C EPHA5 PAK3 ABLIM1 ABL1 ABLIM3
Insulin secretion	6	86	0.0865839	0.646825	101113586 101118500 443189 101112056 443337 101122401	oas:101113586 oas:101118500 oas:443189 oas:101112056 oas:443337 oas:101122401	101113586 101118500 443189 101112056 443337 101122401	CREB3L3 RYR2 CHRM3 KCNN1 ADCYAP1, PACAP ADCY9
Adrenergic signaling in cardiomyocytes	9	151	0.0873544	0.646825	101119602 101113586 101118500 101108973 101114869 101114233 101113409 100125358 101122401	oas:101119602 oas:101113586 oas:101118500 oas:101108973 oas:101114869 oas:101114233 oas:101113409 oas:100125358 oas:101122401	101119602 101113586 101118500 101108973 101114869 101114233 101113409 100125358 101122401	BCL2 CREB3L3 RYR2 TPM3 ADRA1B PPP2R3A PPP2R2B CREM ADCY9
Vasopressin-regulated water reabsorption	4	47	0.0893714	0.646825	101122401 101113586 101106069 101116037	oas:101122401 oas:101113586 oas:101106069 oas:101116037	101122401 101113586 101106069 101116037	ADCY9 CREB3L3 ARHGDIB DCTN1
ErbB signaling pathway	6	87	0.0900983	0.646825	101116201 101107438 101122941 101112165 101122961 101110391	oas:101120665 oas:101107438 oas:101122941 oas:101112165 oas:101122961 oas:101110391	101120665 101107438 101122941 101112165 101122961 101110391	MAPK10 BRAF ABL1 GAB1 STAT5B PAK3
Serotonergic synapse	7	109	0.0928173	0.646825	101122358 100913155 101121647 101107438 768095 101111593 101114927	oas:101122358 oas:100913155 oas:101121647 oas:101107438 oas:768095 oas:101111593 oas:101114927	101122358 100913155 101121647 101107438 768095 101111593 101114927	GABRB1 GABRB2 HTR1F BRAF CYP2J APP GNG4
Fructose and mannose metabolism	3	30	0.0960858	0.646825	101101931 101116538 443440	oas:101101931 oas:101116538 oas:443440	101101931 101116538 443440	GMDS PFKFB1 ALDOB
ECM-receptor interaction	6	89	0.0973561	0.646825	101114569 101110415 101115211 100820740 101120867 101120495	oas:101114569 oas:101110415 oas:101115211 oas:100820740 oas:101120867 oas:101120495	101114569 101110415 101115211 100820740 101120867 101120495	COL24A1 SV2C THBS4 TNXB, N5 SV2B IBSP
PPAR signaling pathway	5	70	0.104711	0.646825	101108178 101120755 443513 101108999 101111845	oas:101108178 oas:101120755 oas:443513 oas:101108999 oas:101111845	101108178 101120755 443513 101108999 101111845	SORBS1 FABP7 PPARG, PPAR_gamma, PPARg2 FABP1 RXRG
Glycosphingolipid biosynthesis - globo series	2	15	0.108354	0.646825	101122606 101104544	oas:101122606 oas:101104544	101122606 101104544	ST3GAL1 B3GALNT1
Cholinergic synapse	7	114	0.109631	0.646825	101102897 101119602 101113586 443189 101122655 101114927 101122401	oas:101102897 oas:101119602 oas:101113586 oas:443189 oas:101122655 oas:101114927 oas:101122401	101102897 101119602 101113586 443189 101122655 101114927 101122401	CHRM2 BCL2 CREB3L3 CHRM3 KCNQ4 GNG4 ADCY9
Fanconi anemia pathway	4	51	0.110277	0.646825	101109980 101108584 101106113 101123503	oas:101109980 oas:101108584 oas:101106113 oas:101123503	101109980 101108584 101106113 101123503	BRCA2 BRCA1 FANCM FANCD2
Morphine addiction	6	93	0.112769	0.646825	101122358 101114027 100913155 101119369 101114927 101122401	oas:101122358 oas:101114027 oas:100913155 oas:101119369 oas:101114927 oas:101122401	101122358 101114027 100913155 101119369 101114927 101122401	GABRB1 PDE10A GABRB2 PDE1A GNG4 ADCY9
MicroRNAs in cancer	10	184	0.114664	0.646825	101119602 101106824 101110314 101108584 105605801 101107324 100820740 101122941 101112460 101115891	oas:101119602 oas:101106824 oas:101110314 oas:101108584 oas:443367 oas:101107324 oas:100820740 oas:101122941 oas:101112460 oas:101115891	101119602 101106824 101110314 101108584 443367 101107324 100820740 101122941 101112460 101115891	BCL2 HOXD10 PRKCE BRCA1 ABCB1, MDR1, Pgp SOCS1 TNXB, N5 ABL1 ZEB1
Calcium signaling pathway	10	186	0.120353	0.650639	101102897 101114869 101118500 443189 101111207 101101902 101119369 101104560 101116716 101122401	oas:101102897 oas:101114869 oas:101118500 oas:443189 oas:101111207 oas:101101902 oas:101119369 oas:101104560 oas:101116716 oas:101122401	101102897 101114869 101118500 443189 101111207 101101902 101119369 101104560 101116716 101122401	CHRM2 ADRA1B RYR2 CHRM3 ATP2A3 P2RX1 PDE1A PTAFR SLC8A1 ADCY9
Focal adhesion	11	210	0.121255	0.650639	101119602 101116201 101114569 101123626 101115211 100820740 101107438 101115840 101110391 101117784 101120495	oas:101119602 oas:101120665 oas:101114569 oas:101123626 oas:101115211 oas:100820740 oas:101107438 oas:101115840 oas:101110391 oas:101117784 oas:101120495	101119602 101120665 101114569 101123626 101115211 100820740 101107438 101115840 101110391 101117784 101120495	BCL2 MAPK10 COL24A1 ZYX THBS4 TNXB, N5 BRAF VEGFB PAK3 PDGFD IBSP
Pathways in cancer	16	336	0.130724	0.684747	101119602 101118762 101116201 101115163 101114169 101112782 101108973 101111845 101120517 101109980 443513 101115840 101122961 101120651 101107438 101122941	oas:101119602 oas:101118762 oas:101120665 oas:101115163 oas:101114169 oas:101112782 oas:101108973 oas:101111845 oas:101120517 oas:101109980 oas:443513 oas:101115840 oas:101122961 oas:101120651 oas:101107438 oas:101122941	101119602 101118762 101120665 101115163 101114169 101112782 101108973 101111845 101120517 101109980 443513 101115840 101122961 101120651 101107438 101122941	BCL2 FZD5 MAPK10 MITF GLI2 PIAS2 TPM3 RXRG EGLN2 BRCA2 PPARG, PPAR_gamma, PPARg2 VEGFB STAT5B GLI1 BRAF ABL1
Glycerophospholipid metabolism	6	101	0.147002	0.752104	101106916 101108320 101112333 101113687 101120976 101114511	oas:101106916 oas:101108320 oas:101112333 oas:101113687 oas:101120976 oas:101114511	101106916 101108320 101112333 101113687 101120976 101114511	PLA2G2D DGKH PHOSPHO1 PCYT2 PCYT1A AGPAT2
Drug metabolism - other enzymes	3	38	0.155387	0.768335	442993 100534644 105616317	oas:442993 oas:100534644 oas:100534645	442993 100534644 100534645	UGT1A9, SHEUGT1A07 UGT1A1 UGT1A3
Long-term depression	4	59	0.157745	0.768335	443010 101107438 443271 443273	oas:101117124 oas:101107438 oas:443271 oas:443273	101117124 101107438 443271 443273	PRKG1 BRAF GRIA1 GRIA3
Aldosterone-regulated sodium reabsorption	3	39	0.163468	0.768335	443488 443530 101107709	oas:443488 oas:443530 oas:101107709	443488 443530 101107709	SCNN1A, ENaCalpha HSD11K, HSD11B2 SGK1
Drug metabolism - cytochrome P450	4	60	0.164144	0.768335	442993 100534644 105616317 101107831	oas:442993 oas:100534644 oas:100534645 oas:101108705	442993 100534644 100534645 101108705	UGT1A9, SHEUGT1A07 UGT1A1 UGT1A3
Retinol metabolism	4	61	0.170635	0.782078	442993 100534644 105616317 101104222	oas:442993 oas:100534644 oas:100534645 oas:101104222	442993 100534644 100534645 101104222	UGT1A9, SHEUGT1A07 UGT1A1 UGT1A3
Maturity onset diabetes of the young	2	21	0.177447	0.796701	100653388 101109713	oas:100653388 oas:101109713	100653388 101109713	NR5A2, LRH-1 HNF4G
Steroid hormone biosynthesis	4	66	0.204335	0.873309	442993 100534644 443530 105616317	oas:442993 oas:100534644 oas:443530 oas:100534645	442993 100534644 443530 100534645	UGT1A9, SHEUGT1A07 UGT1A1 HSD11K, HSD11B2 UGT1A3
Salivary secretion	5	90	0.209994	0.873309	106991784 443010 101122401 101114869 443189	oas:101112929 oas:101117124 oas:101122401 oas:101114869 oas:443189	101112929 101117124 101122401 101114869 443189	PRKG1 ADCY9 ADRA1B CHRM3
Amphetamine addiction	4	67	0.211299	0.873309	443274 443271 101113586 443273	oas:443274 oas:443271 oas:101113586 oas:443273	443274 443271 101113586 443273	GRIA4 GRIA1 CREB3L3 GRIA3
Type II diabetes mellitus	3	45	0.214248	0.873309	101116201 101110314 101107324	oas:101120665 oas:101110314 oas:101107324	101120665 101110314 101107324	MAPK10 PRKCE SOCS1
Protein digestion and absorption	6	115	0.216353	0.873309	101105864 101114569 101104539 101102100 101116716 443379	oas:101105864 oas:101114569 oas:101101846 oas:101101846 oas:101116716 oas:443379	101105864 101114569 101101846 101101846 101116716 443379	COL24A1 SLC8A1 PAG9
Renal cell carcinoma	4	68	0.218327	0.873309	101120517 101107438 101110391 101112165	oas:101120517 oas:101107438 oas:101110391 oas:101112165	101120517 101107438 101110391 101112165	EGLN2 BRAF PAK3 GAB1
Wnt signaling pathway	7	141	0.224185	0.880727	101118762 101123633 101116201 101116876 101113714 101116855 101115695	oas:101118762 oas:101123633 oas:101120665 oas:101116876 oas:101113714 oas:101116855 oas:101115695	101118762 101123633 101120665 101116876 101113714 101116855 101115695	FZD5 DKK2 MAPK10 DKK1 LRP5 NKD1 PRICKLE1
Thyroid hormone synthesis	4	70	0.232566	0.897625	101108200 101115381 101113586 101122401	oas:101108200 oas:101115381 oas:101113586 oas:101122401	101108200 101115381 101113586 101122401	LRP2 ASGR2 CREB3L3 ADCY9
Metabolic pathways	48	1256	0.254627	0.911881	101111501 101121150 101113687 101108320 101122150 101122606 101101931 101104544 101115197 443440 101104860 100137069 100913159 101119265 101110535 101104903 101109605 101122969 101108520 101106916 101116418 101117423 101117891 101112333 101122363 101123502 101112819 101115777 105613870 768095 101104222 101114511 101108665 101120382 101103276 442993 101123195 101114822 101111372 101105645 10111362…	oas:101111501 oas:101121150 oas:101113687 oas:101108320 oas:101122150 oas:101122606 oas:101101931 oas:101104544 oas:101115197 oas:443440 oas:101104860 oas:100137069 oas:100913159 oas:101119265 oas:101110535 oas:101104903 oas:101109605 oas:101122969 oas:101108520 oas:101106916 oas:101116418 oas:101117423 oas:101117891 oas:101112333 oas:101122363 oas:101123502 oas:101112819 oas:101115777 oas:101118…	101111501 101121150 101113687 101108320 101122150 101122606 101101931 101104544 101115197 443440 101104860 100137069 100913159 101119265 101110535 101104903 101109605 101122969 101108520 101106916 101116418 101117423 101117891 101112333 101122363 101123502 101112819 101115777 101118441 768095 101104222 101114511 101108665 101120382 101103276 442993 101123195 101114822 101111372 101105645 10111362…	AGL GALNTL6 PCYT2 DGKH PANK1 ST3GAL1 GMDS B3GALNT1 HAAO ALDOB ANPEP ST6GAL1 CCBL2 DGAT2 GALNTL5 INPP4A DPM1 CKMT1B PLA2G2D PTGIS GANC HPSE2 PHOSPHO1 ARG1 PGAM2 NDST4 UGP2 CYP2J AGPAT2 ALG5 PSAT1 CTPS1 UGT1A9, SHEUGT1A07 ALPL GCLC FUT8 PRIM1 UGT1A1 UGT1A3 ST3GAL6 GALNT8 PCYT1A MGAT4C
PI3K-Akt signaling pathway	15	356	0.256855	0.911881	101102897 101119602 101114927 101114569 101108584 101107709 101114233 101103425 100820740 101115840 101117784 101115211 101113409 101120495 101113586	oas:101102897 oas:101119602 oas:101114927 oas:101114569 oas:101108584 oas:101107709 oas:101114233 oas:101103425 oas:100820740 oas:101115840 oas:101117784 oas:101115211 oas:101113409 oas:101120495 oas:101113586	101102897 101119602 101114927 101114569 101108584 101107709 101114233 101103425 100820740 101115840 101117784 101115211 101113409 101120495 101113586	CHRM2 BCL2 GNG4 COL24A1 BRCA1 SGK1 PPP2R3A PRKAA1 TNXB, N5 VEGFB PDGFD THBS4 PPP2R2B IBSP CREB3L3
Adipocytokine signaling pathway	4	74	0.261669	0.911881	101103425 101102157 101116201 101111845	oas:101103425 oas:101102157 oas:101120665 oas:101111845	101103425 101102157 101120665 101111845	PRKAA1 CAMKK1 MAPK10 RXRG
Vitamin B6 metabolism	1	8	0.262728	0.911881	101120382	oas:101120382	101120382	PSAT1
Biosynthesis of amino acids	4	75	0.269053	0.911881	101122363 101120382 101123502 443440	oas:101122363 oas:101120382 oas:101123502 oas:443440	101122363 101120382 101123502 443440	ARG1 PSAT1 PGAM2 ALDOB
Pancreatic secretion	5	100	0.271925	0.911881	101106916 101111207 101122401 101118500 443189	oas:101106916 oas:101111207 oas:101122401 oas:101118500 oas:443189	101106916 101111207 101122401 101118500 443189	PLA2G2D ATP2A3 ADCY9 RYR2 CHRM3
Vascular smooth muscle contraction	6	126	0.277177	0.911881	101106916 101110314 101102086 101114869 101107438 101122401	oas:101106916 oas:101110314 oas:101102086 oas:101114869 oas:101107438 oas:101122401	101106916 101110314 101102086 101114869 101107438 101122401	PLA2G2D PRKCE MRVI1 ADRA1B BRAF ADCY9
Melanogenesis	5	101	0.278333	0.911881	101115163 101118762 101113586 101111988 101122401	oas:101115163 oas:101118762 oas:101113586 oas:101111988 oas:101122401	101115163 101118762 101113586 101111988 101122401	MITF FZD5 CREB3L3 ADCY9
Arachidonic acid metabolism	4	77	0.283927	0.911881	101106916 105613870 768095 101116418	oas:101106916 oas:101118441 oas:768095 oas:101116418	101106916 101118441 768095 101116418	PLA2G2D CYP2J PTGIS
Malaria	3	53	0.285999	0.911881	101115211 101116896 101105437	oas:101115211 oas:101116896 oas:101105437	101115211 101116896 101105437	THBS4 HBB
Glutathione metabolism	3	53	0.285999	0.911881	101104860 101114822 101107831	oas:101104860 oas:101114822 oas:101108705	101104860 101114822 101108705	ANPEP GCLC
Hedgehog signaling pathway	3	53	0.285999	0.911881	101120651 101114169 101108200	oas:101120651 oas:101114169 oas:101108200	101120651 101114169 101108200	GLI1 GLI2 LRP2
Bacterial invasion of epithelial cells	4	80	0.30645	0.957878	101102074 101114771 101113487 101112165	oas:101102074 oas:101114771 oas:101113487 oas:101112165	101102074 101114771 101113487 101112165	SEPT9 ELMO1 SEPT3 GAB1
Basal cell carcinoma	3	56	0.313466	0.957878	101120651 101114169 101118762	oas:101120651 oas:101114169 oas:101118762	101120651 101114169 101118762	GLI1 GLI2 FZD5
Galactose metabolism	2	32	0.313487	0.957878	101115777 101117423	oas:101115777 oas:101117423	101115777 101117423	UGP2 GANC
Tight junction	6	135	0.329515	0.986484	101110314 780473 101108844 101103590 101113409 101120756	oas:101110314 oas:780473 oas:101108844 oas:101103590 oas:101113409 oas:101120756	101110314 780473 101108844 101103590 101113409 101120756	PRKCE CLDN1 MYH10 AMOTL1 PPP2R2B EPB41L2
Amyotrophic lateral sclerosis (ALS)	3	58	0.331817	0.986484	101119602 100135699 443271	oas:101119602 oas:100135699 oas:443271	101119602 100135699 443271	BCL2 APAF1 GRIA1
Glycerolipid metabolism	3	59	0.340989	0.989469	101114511 101110535 101108320	oas:101114511 oas:101110535 oas:101108320	101114511 101110535 101108320	AGPAT2 DGAT2 DGKH
Linoleic acid metabolism	2	35	0.350313	0.989469	101106916 768095	oas:101106916 oas:768095	101106916 768095	PLA2G2D CYP2J
Tuberculosis	8	193	0.354526	0.989469	101119602 101116201 100135699 554257 106991784 105616741 101102681 101104434	oas:101119602 oas:101120665 oas:100135699 oas:554257 oas:101112929 oas:101104595 oas:101102681 oas:101104434	101119602 101120665 100135699 554257 101112929 101104595 101102681 101104434	BCL2 MAPK10 APAF1 TLR6 LBP NFYC NFYA
Riboflavin metabolism	1	12	0.356157	0.989469	101119876	oas:101119876	101119876	ACP1
Prostate cancer	4	87	0.359531	0.989469	101119602 101117784 101107438 101113586	oas:101119602 oas:101117784 oas:101107438 oas:101113586	101119602 101117784 101107438 101113586	BCL2 PDGFD BRAF CREB3L3
Jak-STAT signaling pathway	7	167	0.359807	0.989469	443056 101112083 101112782 101104201 101107324 101113174 101122961	oas:443056 oas:101112083 oas:101112782 oas:101104201 oas:101107324 oas:101113174 oas:101122961	443056 101112083 101112782 101104201 101107324 101113174 101122961	IL15 SPRED3 PIAS2 CTF1 SOCS1 IL6ST STAT5B
GABAergic synapse	4	88	0.367129	0.99714	100913155 101114927 101122358 101122401	oas:100913155 oas:101114927 oas:101122358 oas:101122401	100913155 101114927 101122358 101122401	GABRB2 GNG4 GABRB1 ADCY9
Arginine and proline metabolism	3	64	0.386611	0.998419	101122363 101108520 101118975	oas:101122363 oas:101108520 oas:101118975	101122363 101108520 101118975	ARG1 CKMT1B SMOX
Pancreatic cancer	3	64	0.386611	0.998419	101109980 101116201 101107438	oas:101109980 oas:101120665 oas:101107438	101109980 101120665 101107438	BRCA2 MAPK10 BRAF
Folate biosynthesis	1	14	0.398338	0.998419	101123195	oas:101123195	101123195	ALPL
Progesterone-mediated oocyte maturation	4	93	0.404986	0.998419	101121472 101116201 101107438 101122401	oas:101121472 oas:101120665 oas:101107438 oas:101122401	101121472 101120665 101107438 101122401	SPDYC MAPK10 BRAF ADCY9
Small cell lung cancer	4	94	0.412514	0.998419	101112782 101119602 100135699 101111845	oas:101112782 oas:101119602 oas:100135699 oas:101111845	101112782 101119602 100135699 101111845	PIAS2 BCL2 APAF1 RXRG
Ras signaling pathway	9	233	0.415578	0.998419	101106916 101116201 101117299 101115840 101110391 101112165 101117784 101114927 101122941	oas:101106916 oas:101120665 oas:101117299 oas:101115840 oas:101110391 oas:101112165 oas:101117784 oas:101114927 oas:101122941	101106916 101120665 101117299 101115840 101110391 101112165 101117784 101114927 101122941	PLA2G2D MAPK10 RASA4 VEGFB PAK3 GAB1 PDGFD GNG4 ABL1
Melanoma	3	69	0.431443	0.998419	101115163 101117784 101107438	oas:101115163 oas:101117784 oas:101107438	101115163 101117784 101107438	MITF PDGFD BRAF
Glycine, serine and threonine metabolism	2	42	0.433163	0.998419	101120382 101123502	oas:101120382 oas:101123502	101120382 101123502	PSAT1 PGAM2
Alcoholism	7	181	0.436103	0.998419	101109245 101113586 101120811 101102157 101108012 101107438 101114927	oas:101109245 oas:101113586 oas:101120811 oas:101102157 oas:101108012 oas:101107438 oas:101114927	101109245 101113586 101120811 101102157 101108012 101107438 101114927	HDAC6 CREB3L3 CAMKK1 HDAC4 BRAF GNG4
Glycosphingolipid biosynthesis - ganglio series	1	16	0.437758	0.998419	101122606	oas:101122606	101122606	ST3GAL1
Colorectal cancer	3	70	0.440273	0.998419	101119602 101116201 101107438	oas:101119602 oas:101120665 oas:101107438	101119602 101120665 101107438	BCL2 MAPK10 BRAF
Nucleotide excision repair	2	43	0.444547	0.998419	101112542 105612572	oas:101109650 oas:101109650	101109650 101109650	XPC XPC
Tryptophan metabolism	2	44	0.455802	0.998419	101115197 101119265	oas:101115197 oas:101119265	101115197 101119265	HAAO CCBL2
Sulfur metabolism	1	17	0.45649	0.998419	101111953	oas:101111953	101111953	SUOX
Selenocompound metabolism	1	17	0.45649	0.998419	101119265	oas:101119265	101119265	CCBL2
Inflammatory mediator regulation of TRP channels	4	100	0.457164	0.998419	101110314 101116201 768095 101122401	oas:101110314 oas:101120665 oas:768095 oas:101122401	101110314 101120665 768095 101122401	PRKCE MAPK10 CYP2J ADCY9
Gastric acid secretion	3	72	0.457769	0.998419	101122401 101113767 443189	oas:101122401 oas:101113767 oas:443189	101122401 101113767 443189	ADCY9 SLC26A7 CHRM3
Oxytocin signaling pathway	6	157	0.459986	0.998419	101118500 443163 101102157 101103425 101105428 101122401	oas:101118500 oas:443163 oas:101102157 oas:101103425 oas:101105428 oas:101122401	101118500 443163 101102157 101103425 101105428 101122401	RYR2 RGS2 CAMKK1 PRKAA1 CAMK1G ADCY9
Pantothenate and CoA biosynthesis	1	18	0.474598	0.998419	101122150	oas:101122150	101122150	PANK1
Chronic myeloid leukemia	3	75	0.483563	0.998419	101122961 101107438 101122941	oas:101122961 oas:101107438 oas:101122941	101122961 101107438 101122941	STAT5B BRAF ABL1
One carbon pool by folate	1	19	0.492104	0.998419	100137069	oas:100137069	100137069	NA
Amino sugar and nucleotide sugar metabolism	2	48	0.499461	0.998419	101101931 101115777	oas:101101931 oas:101115777	101101931 101115777	GMDS UGP2
Hypertrophic cardiomyopathy (HCM)	3	77	0.500429	0.998419	101103425 101108973 101118500	oas:101103425 oas:101108973 oas:101118500	101103425 101108973 101118500	PRKAA1 TPM3 RYR2
Mineral absorption	2	50	0.520431	0.998419	101116975 101105882	oas:101116975 oas:101105882	101116975 101105882	S100G
Notch signaling pathway	2	52	0.540805	0.998419	101102733 101107196	oas:101102733 oas:101107196	101102733 101107196	NUMB RBPJ
Glycosaminoglycan degradation	1	22	0.541203	0.998419	101117891	oas:101117891	101117891	HPSE2
Steroid biosynthesis	1	22	0.541203	0.998419	100037702	oas:100037702	100037702	NA
Antigen processing and presentation	3	82	0.541312	0.998419	106991973 101104434 101102681	oas:101123451 oas:101104434 oas:101102681	101123451 101104434 101102681	NFYA NFYC
Prolactin signaling pathway	3	82	0.541312	0.998419	101122961 101116201 101107324	oas:101122961 oas:101120665 oas:101107324	101122961 101120665 101107324	STAT5B MAPK10 SOCS1
Dilated cardiomyopathy	3	83	0.549255	0.998419	101108973 101118500 101122401	oas:101108973 oas:101118500 oas:101122401	101108973 101118500 101122401	TPM3 RYR2 ADCY9
Insulin signaling pathway	5	144	0.555979	0.998419	101107438 101103425 101116201 101108178 101107324	oas:101107438 oas:101103425 oas:101120665 oas:101108178 oas:101107324	101107438 101103425 101120665 101108178 101107324	BRAF PRKAA1 MAPK10 SORBS1 SOCS1
Non-small cell lung cancer	2	54	0.56057	0.998419	101107438 101111845	oas:101107438 oas:101111845	101107438 101111845	BRAF RXRG
Glycosaminoglycan biosynthesis - heparan sulfate / heparin	1	24	0.571272	0.998419	101112819	oas:101112819	101112819	NDST4
Hepatitis B	5	148	0.579597	0.998419	101119602 101122961 101116201 100135699 101113586	oas:101119602 oas:101122961 oas:101120665 oas:100135699 oas:101113586	101119602 101122961 101120665 100135699 101113586	BCL2 STAT5B MAPK10 APAF1 CREB3L3
Ovarian steroidogenesis	2	56	0.57972	0.998419	768095 101122401	oas:768095 oas:101122401	768095 101122401	CYP2J ADCY9
Dorso-ventral axis formation	1	25	0.58556	0.998419	101113126	oas:101113126	101113126	NA
Apoptosis	3	88	0.58772	0.998419	101119602 101115273 100135699	oas:101119602 oas:101115273 oas:100135699	101119602 101115273 100135699	BCL2 IRAK3 APAF1
Gap junction	3	89	0.595155	0.998419	443010 101117784 101122401	oas:101117124 oas:101117784 oas:101122401	101117124 101117784 101122401	PRKG1 PDGFD ADCY9
Acute myeloid leukemia	2	58	0.598249	0.998419	101122961 101107438	oas:101122961 oas:101107438	101122961 101107438	STAT5B BRAF
Chemokine signaling pathway	6	182	0.599001	0.998419	101114771 101107438 101120186 101122961 101114927 101122401	oas:101114771 oas:101107438 oas:101120186 oas:101122961 oas:101114927 oas:101122401	101114771 101107438 101120186 101122961 101114927 101122401	ELMO1 BRAF CCL17 STAT5B GNG4 ADCY9
Glycosphingolipid biosynthesis - lacto and neolacto series	1	26	0.599373	0.998419	101106812	oas:101106812	101106812	ST3GAL6
Homologous recombination	1	26	0.599373	0.998419	101109980	oas:101109980	101109980	BRCA2
Proteoglycans in cancer	7	214	0.606224	0.998419	101118762 101106824 101107438 101115623 101102468 101112165 101117891	oas:101118762 oas:101106824 oas:101107438 oas:101115623 oas:101102468 oas:101112165 oas:101117891	101118762 101106824 101107438 101115623 101102468 101112165 101117891	FZD5 HOXD10 BRAF ANK2 FRS2 GAB1 HPSE2
Hippo signaling pathway	5	153	0.60815	0.998419	101118762 101114169 101113409 106990980 101104867	oas:101118762 oas:101114169 oas:101113409 oas:101116499 oas:101104867	101118762 101114169 101113409 101116499 101104867	FZD5 GLI2 PPP2R2B GDF5 DLG2
Cell adhesion molecules (CAMs)	5	156	0.624734	0.998419	780473 101118298 101112759 101103785 101106001	oas:780473 oas:101118298 oas:101112759 oas:101103785 oas:101106001	780473 101118298 101112759 101103785 101106001	CLDN1 LRRC4B NCAM1 NLGN3 NRCAM
alpha-Linolenic acid metabolism	1	29	0.638112	0.998419	101106916	oas:101106916	101106916	PLA2G2D
Phototransduction	1	29	0.638112	0.998419	100233164	oas:101123557	101123557	CNGA1
Osteoclast differentiation	4	127	0.638491	0.998419	101115163 443513 101116201 101107324	oas:101115163 oas:443513 oas:101120665 oas:101107324	101115163 443513 101120665 101107324	MITF PPARG, PPAR_gamma, PPARg2 MAPK10 SOCS1
Glycolysis / Gluconeogenesis	2	63	0.641858	0.998419	101123502 443440	oas:101123502 oas:443440	101123502 443440	PGAM2 ALDOB
Pentose phosphate pathway	1	30	0.650175	0.998419	443440	oas:443440	443440	ALDOB
Other types of O-glycan biosynthesis	1	31	0.661836	0.998419	100913159	oas:100913159	100913159	ST6GAL1
mTOR signaling pathway	2	66	0.666183	0.998419	101103425 101107438	oas:101103425 oas:101107438	101103425 101107438	PRKAA1 BRAF
FoxO signaling pathway	4	132	0.667411	0.998419	101103425 101116201 101107438 101107709	oas:101103425 oas:101120665 oas:101107438 oas:101107709	101103425 101120665 101107438 101107709	PRKAA1 MAPK10 BRAF SGK1
Hepatitis C	4	132	0.667411	0.998419	780473 101116201 101113409 101107438	oas:780473 oas:101120665 oas:101113409 oas:101107438	780473 101120665 101113409 101107438	CLDN1 MAPK10 PPP2R2B BRAF
Regulation of autophagy	1	32	0.673109	0.998419	101103425	oas:101103425	101103425	PRKAA1
beta-Alanine metabolism	1	32	0.673109	0.998419	101118975	oas:101118975	101118975	SMOX
Long-term potentiation	2	67	0.67399	0.998419	101107438 443271	oas:101107438 oas:443271	101107438 443271	BRAF GRIA1
Platelet activation	4	134	0.678526	0.998419	443010 101101902 101114569 101122401	oas:101117124 oas:101101902 oas:101114569 oas:101122401	101117124 101101902 101114569 101122401	PRKG1 P2RX1 COL24A1 ADCY9
Prion diseases	1	33	0.684007	0.998419	101112759	oas:101112759	101112759	NCAM1
Toll-like receptor signaling pathway	3	104	0.695899	0.998419	101116201 554257 105616741	oas:101120665 oas:554257 oas:101104595	101120665 554257 101104595	MAPK10 TLR6 LBP
African trypanosomiasis	1	35	0.704726	0.998419	101105437	oas:101105437	101105437	HBB
DNA replication	1	36	0.71457	0.998419	101105645	oas:101105645	101105645	PRIM1
Bladder cancer	1	36	0.71457	0.998419	101107438	oas:101107438	101107438	BRAF
Taste transduction	1	36	0.71457	0.998419	443488	oas:443488	443488	SCNN1A, ENaCalpha
Signaling pathways regulating pluripotency of stem cells	4	141	0.715363	0.998419	101118762 101113174 101119298 101111867	oas:101118762 oas:101113174 oas:101119298 oas:101111867	101118762 101113174 101119298 101111867	FZD5 IL6ST DLX5 ACVR1C
Complement and coagulation cascades	2	73	0.717746	0.998419	101120257 101119257	oas:101120257 oas:101119257	101120257 101119257	CD55 SERPINA5
HIF-1 signaling pathway	3	109	0.724944	0.998419	101119602 101120517 101116538	oas:101119602 oas:101120517 oas:101116538	101119602 101120517 101116538	BCL2 EGLN2 PFKFB1
Carbon metabolism	3	109	0.724944	0.998419	101120382 101123502 443440	oas:101120382 oas:101123502 oas:443440	101120382 101123502 443440	PSAT1 PGAM2 ALDOB
TNF signaling pathway	3	110	0.730485	0.998419	443056 101116201 101113586	oas:443056 oas:101120665 oas:101113586	443056 101120665 101113586	IL15 MAPK10 CREB3L3
Viral myocarditis	2	75	0.731192	0.998419	101120257 101122941	oas:101120257 oas:101122941	101120257 101122941	CD55 ABL1
Legionellosis	2	75	0.731192	0.998419	100135699 101117580	oas:100135699 oas:101117580	100135699 101117580	APAF1 BCL2L13
Rap1 signaling pathway	6	212	0.736697	0.998419	101122281 101111639 101107438 101115840 101117784 101122401	oas:101122281 oas:101111639 oas:101107438 oas:101115840 oas:101117784 oas:101122401	101122281 101111639 101107438 101115840 101117784 101122401	SIPA1L1 CNR1 BRAF VEGFB PDGFD ADCY9
TGF-beta signaling pathway	2	78	0.750337	0.998419	443323 106990980	oas:443323 oas:101116499	443323 101116499	FST, FS GDF5
Ubiquitin mediated proteolysis	4	149	0.75355	0.998419	101112782 101108584 101105057 101107324	oas:101112782 oas:101108584 oas:101105057 oas:101107324	101112782 101108584 101105057 101107324	PIAS2 BRCA1 TRIP12 SOCS1
Chagas disease (American trypanosomiasis)	3	115	0.756881	0.998419	101116201 101113409 554257	oas:101120665 oas:101113409 oas:554257	101120665 101113409 554257	MAPK10 PPP2R2B TLR6
Pyruvate metabolism	1	41	0.759089	0.998419	101113118	oas:101113118	101113118	HAGH
Phosphatidylinositol signaling system	2	80	0.762439	0.998419	101109605 101108320	oas:101109605 oas:101108320	101109605 101108320	INPP4A DGKH
Viral carcinogenesis	6	220	0.767071	0.998419	101109245 101113586 101108012 101107196 101113174 101122961	oas:101109245 oas:101113586 oas:101108012 oas:101107196 oas:101113174 oas:101122961	101109245 101113586 101108012 101107196 101113174 101122961	HDAC6 CREB3L3 HDAC4 RBPJ IL6ST STAT5B
Regulation of actin cytoskeleton	6	220	0.767071	0.998419	101102897 443189 101111299 101107438 101117784 101110391	oas:101102897 oas:443189 oas:101111299 oas:101107438 oas:101117784 oas:101110391	101102897 443189 101111299 101107438 101117784 101110391	CHRM2 CHRM3 SSH2 BRAF PDGFD PAK3
Lysosome	3	119	0.776462	0.998419	101116975 101104633 101104002	oas:101116975 oas:101104633 oas:101104002	101116975 101104633 101104002	AP1S2 AP1G1
Endocrine and other factor-regulated calcium reabsorption	1	44	0.782398	0.998419	101122401	oas:101122401	101122401	ADCY9
Cardiac muscle contraction	2	84	0.785122	0.998419	101108973 101118500	oas:101108973 oas:101118500	101108973 101118500	TPM3 RYR2
GnRH signaling pathway	2	87	0.800863	0.998419	101116201 101122401	oas:101120665 oas:101122401	101120665 101122401	MAPK10 ADCY9
Aminoacyl-tRNA biosynthesis	1	48	0.810009	0.998419	101119512	oas:101119512	101119512	LARS2
NF-kappa B signaling pathway	2	89	0.81078	0.998419	101119602 105616741	oas:101119602 oas:101104595	101119602 101104595	BCL2 LBP
Salmonella infection	2	90	0.815572	0.998419	101116201 105616741	oas:101120665 oas:101104595	101120665 101104595	MAPK10 LBP
Hematopoietic cell lineage	2	90	0.815572	0.998419	101104860 101120257	oas:101104860 oas:101120257	101104860 101120257	ANPEP CD55
Cocaine addiction	1	49	0.816347	0.998419	101113586	oas:101113586	101113586	CREB3L3
Ether lipid metabolism	1	49	0.816347	0.998419	101106916	oas:101106916	101106916	PLA2G2D
Transcriptional misregulation in cancer	4	168	0.828295	0.998419	443513 101111372 101111845 443273	oas:443513 oas:101111372 oas:101111845 oas:443273	443513 101111372 101111845 443273	PPARG, PPAR_gamma, PPARg2 FUT8 RXRG GRIA3
Olfactory transduction	24	832	0.833519	0.998419	101118816 101109271 101117106 101104135 101114434 101115539 101110298 101107660 101123028 101114912 101119515 101109535 101110673 101121309 101104488 101105655 101109996 101104424 101113787 101110938 101106544 101107691 443010 101104175	oas:101118816 oas:101109271 oas:101110298 oas:101104135 oas:101114434 oas:101115539 oas:101110298 oas:101107660 oas:101123028 oas:101114912 oas:101119515 oas:101109535 oas:101116053 oas:101121309 oas:101104488 oas:101105655 oas:101109996 oas:101104424 oas:101113787 oas:101110938 oas:101106544 oas:101107691 oas:101117124 oas:101107731	101118816 101109271 101110298 101104135 101114434 101115539 101110298 101107660 101123028 101114912 101119515 101109535 101116053 101121309 101104488 101105655 101109996 101104424 101113787 101110938 101106544 101107691 101117124 101107731	PRKG1
NOD-like receptor signaling pathway	1	52	0.834121	0.998419	101116201	oas:101120665	101120665	MAPK10
Endometrial cancer	1	52	0.834121	0.998419	101107438	oas:101107438	101107438	BRAF
Toxoplasmosis	3	134	0.838623	0.998419	101119602 101116201 101107324	oas:101119602 oas:101120665 oas:101107324	101119602 101120665 101107324	BCL2 MAPK10 SOCS1
Huntington's disease	5	208	0.840894	0.998419	443513 100135699 443490 101113586 101116037	oas:443513 oas:100135699 oas:443490 oas:101113586 oas:101116037	443513 100135699 443490 101113586 101116037	PPARG, PPAR_gamma, PPARg2 APAF1 NRF1 CREB3L3 DCTN1
Lysine degradation	1	54	0.845005	0.998419	101112880	oas:101112880	101112880	WHSC1L1
Purine metabolism	4	175	0.850628	0.998419	101105645 101119369 101114027 101122401	oas:101105645 oas:101119369 oas:101114027 oas:101122401	101105645 101119369 101114027 101122401	PRIM1 PDE1A PDE10A ADCY9
mRNA surveillance pathway	2	99	0.854029	0.998419	101113409 101114233	oas:101113409 oas:101114233	101113409 101114233	PPP2R2B PPP2R3A
Pyrimidine metabolism	2	99	0.854029	0.998419	101105645 101103276	oas:101105645 oas:101103276	101105645 101103276	PRIM1 CTPS1
Intestinal immune network for IgA production	1	58	0.86468	0.998419	443056	oas:443056	443056	IL15
Estrogen signaling pathway	2	102	0.865126	0.998419	101113586 101122401	oas:101113586 oas:101122401	101113586 101122401	CREB3L3 ADCY9
Natural killer cell mediated cytotoxicity	2	105	0.875445	0.998419	101107438 101116896	oas:101107438 oas:101116896	101107438 101116896	BRAF
Inositol phosphate metabolism	1	61	0.877781	0.998419	101109605	oas:101109605	101109605	INPP4A
Glioma	1	63	0.885803	0.998419	101107438	oas:101107438	101107438	BRAF
Staphylococcus aureus infection	1	65	0.893299	0.998419	101104560	oas:101104560	101104560	PTAFR
Fc epsilon RI signaling pathway	1	66	0.896861	0.998419	101116201	oas:101120665	101120665	MAPK10
Amoebiasis	2	113	0.899504	0.998419	101122363 101114569	oas:101122363 oas:101114569	101122363 101114569	ARG1 COL24A1
Epstein-Barr virus infection	4	196	0.903379	0.998419	101119602 101116201 101108012 101107196	oas:101119602 oas:101120665 oas:101108012 oas:101107196	101119602 101120665 101108012 101107196	BCL2 MAPK10 HDAC4 RBPJ
Cytokine-cytokine receptor interaction	5	235	0.904734	0.998419	101105074 443056 101115840 101113174 101104201	oas:101105074 oas:443056 oas:101115840 oas:101113174 oas:101104201	101105074 443056 101115840 101113174 101104201	CD70 IL15 VEGFB IL6ST CTF1
Oocyte meiosis	2	115	0.904803	0.998419	101121472 101122401	oas:101121472 oas:101122401	101121472 101122401	SPDYC ADCY9
HTLV-I infection	6	275	0.909247	0.998419	101118762 443056 101121782 101122961 100125358 101122401	oas:101118762 oas:443056 oas:101121782 oas:101122961 oas:100125358 oas:101122401	101118762 443056 101121782 101122961 100125358 101122401	FZD5 IL15 MYBL1 STAT5B CREM ADCY9
Arrhythmogenic right ventricular cardiomyopathy (ARVC)	1	70	0.909959	0.998419	101118500	oas:101118500	101118500	RYR2
Ribosome	5	240	0.913728	0.998419	101104199 101121019 105606632 101107495 101110060	oas:101104199 oas:101121019 oas:100125628 oas:101108014 oas:100037666	101104199 101121019 100125628 101108014 100037666	MRPL13 LamR1, RPSA MRPS17
Adherens junction	1	73	0.91868	0.998419	101108178	oas:101108178	101108178	SORBS1
RIG-I-like receptor signaling pathway	1	76	0.926557	0.998419	101116201	oas:101120665	101120665	MAPK10
Pertussis	1	77	0.92901	0.998419	101116201	oas:101120665	101120665	MAPK10
p53 signaling pathway	1	78	0.931381	0.998419	100135699	oas:100135699	100135699	APAF1
Ribosome biogenesis in eukaryotes	1	80	0.935888	0.998419	101103292	oas:101103292	101103292	NOL6
Cell cycle	2	134	0.943603	0.998419	101121483 101122941	oas:101121483 oas:101122941	101121483 101122941	CDC14A ABL1
Peroxisome	1	84	0.944034	0.998419	101119199	oas:101119199	101119199	ABCD2
Fc gamma R-mediated phagocytosis	1	87	0.949458	0.998419	101110314	oas:101110314	101110314	PRKCE
Endocytosis	4	226	0.950161	0.998419	101111683 105606122 101111833 101110972	oas:101111683 oas:101109678 oas:101111833 oas:101110972	101111683 101109678 101111833 101110972	AGAP1 IQSEC2 SH3GL3 IQSEC1
Alzheimer's disease	3	192	0.95963	0.998419	101111207 100135699 101111593	oas:101111207 oas:100135699 oas:101111593	101111207 100135699 101111593	ATP2A3 APAF1 APP
Spliceosome	2	151	0.965111	0.998419	101104061 101104449	oas:101104061 oas:101104449	101104061 101104449	HNRNPM U2SURP
Rheumatoid arthritis	1	100	0.967509	0.998419	443056	oas:443056	443056	IL15
T cell receptor signaling pathway	1	108	0.975247	0.998419	101110391	oas:101110391	101110391	PAK3
Herpes simplex infection	3	213	0.976439	0.998419	443262 443056 101116201	oas:443262 oas:443056 oas:101120665	443262 443056 101120665	ARNTL, BMAL1 IL15 MAPK10
Phagosome	2	169	0.979225	0.998419	101115211 554257	oas:101115211 oas:554257	101115211 554257	THBS4 TLR6
Thyroid hormone signaling pathway	1	118	0.982384	0.998419	101111845	oas:101111845	101111845	RXRG
Protein processing in endoplasmic reticulum	2	176	0.983059	0.998419	101119602 101116201	oas:101119602 oas:101120665	101119602 101120665	BCL2 MAPK10
Non-alcoholic fatty liver disease (NAFLD)	2	177	0.983547	0.998419	101103425 101116201	oas:101103425 oas:101120665	101103425 101120665	PRKAA1 MAPK10
Leukocyte transendothelial migration	1	123	0.98514	0.998419	780473	oas:780473	780473	CLDN1
Measles	1	136	0.990453	0.998419	101122961	oas:101122961	101122961	STAT5B
Systemic lupus erythematosus	1	145	0.992973	0.998419	101120811	oas:101120811	101120811	NA
Oxidative phosphorylation	1	159	0.995639	0.998419	101113624	oas:101113624	101113624	NA
Parkinson's disease	1	166	0.996564	0.998419	100135699	oas:100135699	100135699	APAF1
RNA transport	1	167	0.996679	0.998419	101122055	oas:101122055	101122055	PAIP1
Influenza A	1	180	0.997868	0.998419	101116201	oas:101120665	101120665	MAPK10
MAPK signaling pathway	2	255	0.998419	0.998419	101116201 101107438	oas:101120665 oas:101107438	101120665 101107438	MAPK10 BRAF

## Sheet: MF vs ML mRNA
gene list: DE mRNAs identified in MF vs. ML
#Term	ID	Input number	Background number	P-Value	Corrected P-Value	Input	KO	Entrez_ID	KO_name
Hippo signaling pathway	oas04390	9	153	0.00409748	0.446282	101102148|101110782|101104867|101123123|101110299|106990980|101101939|101107136|101113409	oas:101102148|oas:101110782|oas:101104867|oas:101123123|oas:101110299|oas:101116499|oas:101101939|oas:101107136|oas:101113409|	101102148|101110782|101104867|101123123|101110299|101116499|101101939|101107136|101113409|	PPP2R2C|PARD3|DLG2|MOB1B|PPP2R2A|GDF5|BTRC|FBXW11|PPP2R2B|
Circadian rhythm	oas04710	4	32	0.00479873	0.446282	101101939|443262|100169935|101107136	oas:101101939|oas:443262|oas:100169935|oas:101107136|	101101939|443262|100169935|101107136|	BTRC|ARNTL, BMAL1|RORB, Nr1f2|FBXW11|
Dopaminergic synapse	oas04728	7	131	0.0170988	0.612362	101108864|101102148|101110299|101123531|443274|443262|101113409	oas:101108864|oas:101102148|oas:101110299|oas:101123531|oas:443274|oas:443262|oas:101113409|	101108864|101102148|101110299|101123531|443274|443262|101113409|	ITPR1|PPP2R2C|PPP2R2A|SCN1A|GRIA4|ARNTL, BMAL1|PPP2R2B|
Tight junction	oas04530	7	135	0.0196779	0.612362	101102148|101110782|101120756|101104362|101110299|101113409|101120768	oas:101102148|oas:101110782|oas:101120756|oas:101104362|oas:101110299|oas:101113409|oas:101120768|	101102148|101110782|101120756|101104362|101110299|101113409|101120768|	PPP2R2C|PARD3|EPB41L2|YES1|PPP2R2A|PPP2R2B|EPB41L1|
alpha-Linolenic acid metabolism	oas00592	3	29	0.0228803	0.612362	101120029|101109935|101116403	oas:101120029|oas:101109935|oas:101116403|	101120029|101109935|101116403|	|PLA2G10|PLA2G4F|
Hedgehog signaling pathway	oas04340	4	53	0.0235487	0.612362	101101939|101107136|101111396|101120241	oas:101101939|oas:101107136|oas:101111396|oas:101120241|	101101939|101107136|101111396|101120241|	BTRC|FBXW11|HHIP|CSNK1A1, CK1, CKI-alpha, ockIa|
Ribosome biogenesis in eukaryotes	oas03008	5	80	0.0236133	0.612362	101117987|101102410|101109229|101115827|100302079	oas:101117987|oas:101102410|oas:101109229|oas:101115827|oas:100302079|	101117987|101102410|101109229|101115827|100302079|	BMS1|XRN2|WDR3|DROSHA|RAN|
Proteoglycans in cancer	oas05205	9	214	0.0283896	0.612362	101108864|780507|101106824|101115827|101106433|101113884|101115623|101105703|101111491	oas:101108864|oas:780507|oas:101106824|oas:101115827|oas:101106433|oas:101113884|oas:101115623|oas:101105703|oas:101111491|	101108864|780507|101106824|101115827|101106433|101113884|101115623|101105703|101111491|	ITPR1| |HOXD10|DROSHA|THBS1|CD44|ANK2|PLCE1|PXN|
Adrenergic signaling in cardiomyocytes	oas04261	7	151	0.0327036	0.612362	101102148|101108973|101117907|101104978|101110299|101115714|101113409	oas:101102148|oas:101108973|oas:101117907|oas:101104978|oas:101110299|oas:101115714|oas:101113409|	101102148|101108973|101117907|101104978|101110299|101115714|101113409|	PPP2R2C|TPM3|CACNB4|CACNB3|PPP2R2A|RPS6KA5|PPP2R2B|
Linoleic acid metabolism	oas00591	3	35	0.035798	0.612362	101120029|101109935|101116403	oas:101120029|oas:101109935|oas:101116403|	101120029|101109935|101116403|	|PLA2G10|PLA2G4F|
Glycosaminoglycan biosynthesis - keratan sulfate	oas00533	2	15	0.0410863	0.612362	101105798|101111372	oas:101105798|oas:101111372|	101105798|101111372|	CHST2|FUT8|
AMPK signaling pathway	oas04152	6	126	0.0416427	0.612362	101105579|101102148|101110299|101113409|443270|101111550	oas:101105579|oas:101102148|oas:101110299|oas:101113409|oas:443270|oas:101111550|	101105579|101102148|101110299|101113409|443270|101111550|	CCNA1|PPP2R2C|PPP2R2A|PPP2R2B|PPARGC1A, PPARGC1|TBC1D1|
Axon guidance	oas04360	6	127	0.0429381	0.612362	101123150|780511|101102193|101120121|101112064|101119989	oas:101123150|oas:780511|oas:101102193|oas:101120121|oas:101112064|oas:101119989|	101123150|780511|101102193|101120121|101112064|101119989|	SEMA5A|NTN4|ABLIM1|NTNG1|SEMA6D|EPHA5|
Asthma	oas05310	3	39	0.0460918	0.612362	101109746|101120364|101119832	oas:101109746|oas:100144754|oas:101119832|	101109746|100144754|101119832|	|MHCII-DRB1, Ovar-DRB1|CCL11|
Adherens junction	oas04520	4	73	0.0601988	0.746465	780507|101108178|101104362|101110782	oas:780507|oas:101108178|oas:101104362|oas:101110782|	780507|101108178|101104362|101110782|	|SORBS1|YES1|PARD3|
RNA degradation	oas03018	4	76	0.067359	0.751639	101118119|101112185|101122772|101102410	oas:101118119|oas:101112185|oas:101122772|oas:101102410|	101118119|101112185|101122772|101102410|	ENO1|PARN|CNOT2|XRN2|
Valine, leucine and isoleucine degradation	oas00280	3	47	0.0704978	0.751639	101102548|101118798|101111925	oas:101102548|oas:101118798|oas:101111925|	101102548|101118798|101111925|	|ALDH3A2|ACAA2|
Steroid biosynthesis	oas00100	2	22	0.0764443	0.751639	101113583|101121363	oas:101113583|oas:101121363|	101113583|101121363|	|SOAT1|
Ether lipid metabolism	oas00565	3	49	0.0773461	0.751639	101120029|101109935|101116403	oas:101120029|oas:101109935|oas:101116403|	101120029|101109935|101116403|	|PLA2G10|PLA2G4F|
Oocyte meiosis	oas04114	5	115	0.0808214	0.751639	101101939|101108864|101109612|101117404|101107136	oas:101101939|oas:101108864|oas:101109612|oas:101117404|oas:101107136|	101101939|101108864|101109612|101117404|101107136|	BTRC|ITPR1|CDC23|BUB1|FBXW11|
Fatty acid elongation	oas00062	2	24	0.0878264	0.777891	101110801|101111925	oas:101110801|oas:101111925|	101110801|101111925|	ELOVL1|ACAA2|
ECM-receptor interaction	oas04512	4	89	0.103113	0.817632	101120867|101106433|101112706|101113884	oas:101120867|oas:101106433|oas:101112706|oas:101113884|	101120867|101106433|101112706|101113884|	SV2B|THBS1|COL4A5|CD44|
Vascular smooth muscle contraction	oas04270	5	126	0.107137	0.817632	101108864|101109935|101113784|101116403|101115511	oas:101108864|oas:101109935|oas:101113784|oas:101116403|oas:101115511|	101108864|101109935|101113784|101116403|101115511|	ITPR1|PLA2G10|MYLK3|PLA2G4F|CALCRL|
Glycerolipid metabolism	oas00561	3	59	0.115562	0.817632	101102720|101111679|101118798	oas:101102720|oas:101111679|oas:101118798|	101102720|101111679|101118798|	DGKB|LIPG|ALDH3A2|
MAPK signaling pathway	oas04010	8	255	0.133494	0.817632	780507|101114794|101117907|101104978|101109789|101117432|101115714|101116403	oas:780507|oas:101114794|oas:101117907|oas:101104978|oas:101109789|oas:101117432|oas:101115714|oas:101116403|	780507|101114794|101117907|101104978|101109789|101117432|101115714|101116403|	|ELK4|CACNB4|CACNB3|MAP4K4|NF1|RPS6KA5|PLA2G4F|
Protein processing in endoplasmic reticulum	oas04141	6	176	0.137278	0.817632	101108691|101122104|101112337|101109680|101111678|100037676	oas:101108691|oas:101122104|oas:101112337|oas:101109680|oas:101111678|oas:101122375|	101108691|101122104|101112337|101109680|101111678|101122375|	LMAN1L|DNAJB1|FBXO6|VCP|SEC31B|RPN2|
beta-Alanine metabolism	oas00410	2	32	0.1375	0.817632	101118798|101118975	oas:101118798|oas:101118975|	101118798|101118975|	ALDH3A2|SMOX|
Glycerophospholipid metabolism	oas00564	4	101	0.142285	0.817632	101102720|101120029|101109935|101116403	oas:101102720|oas:101120029|oas:101109935|oas:101116403|	101102720|101120029|101109935|101116403|	DGKB| |PLA2G10|PLA2G4F|
MicroRNAs in cancer	oas05206	6	184	0.158074	0.817632	101113884|101106433|101106824|101115714|106990108|101115891	oas:101113884|oas:101106433|oas:101106824|oas:101115714|oas:100500777|oas:101115891|	101113884|101106433|101106824|101115714|100500777|101115891|	CD44|THBS1|HOXD10|RPS6KA5|DNMT3B|ZEB1|
Vitamin B6 metabolism	oas00750	1	8	0.159581	0.817632	101102548	oas:101102548|	101102548|	|
Calcium signaling pathway	oas04020	6	186	0.163477	0.817632	101108864|101106906|443189|101116428|101113784|101105703	oas:101108864|oas:101106906|oas:443189|oas:101116428|oas:101113784|oas:101105703|	101108864|101106906|443189|101116428|101113784|101105703|	ITPR1|PTK2B|CHRM3|P2RX2|MYLK3|PLCE1|
Bladder cancer	oas05219	2	36	0.16418	0.817632	101106433|101115714	oas:101106433|oas:101115714|	101106433|101115714|	THBS1|RPS6KA5|
Gastric acid secretion	oas04971	3	72	0.173368	0.817632	101108864|101113784|443189	oas:101108864|oas:101113784|oas:443189|	101108864|101113784|443189|	ITPR1|MYLK3|CHRM3|
Ubiquitin mediated proteolysis	oas04120	5	149	0.173481	0.817632	101101939|101107136|101109612|101119368|101106406	oas:101101939|oas:101107136|oas:101109612|oas:101119368|oas:101106406|	101101939|101107136|101109612|101119368|101106406|	BTRC|FBXW11|CDC23|HUWE1| |
Ubiquinone and other terpenoid-quinone biosynthesis	oas00130	1	9	0.175662	0.817632	101116112	oas:101116112|	101116112|	COQ7|
Taurine and hypotaurine metabolism	oas00430	1	9	0.175662	0.817632	101102489	oas:101102489|	101102489|	CDO1|
Sulfur relay system	oas04122	1	9	0.175662	0.817632	101119420	oas:101119420|	101119420|	MOCS2|
Viral myocarditis	oas05416	3	75	0.187708	0.817632	101120257|101109746|101120364	oas:101120257|oas:101109746|oas:100144754|	101120257|101109746|100144754|	CD55| |MHCII-DRB1, Ovar-DRB1|
Epstein-Barr virus infection	oas05169	6	196	0.191623	0.817632	101113884|101105579|101107196|101114471|100302079|101105303	oas:101113884|oas:101105579|oas:101107196|oas:101114471|oas:100302079|oas:101105303|	101113884|101105579|101107196|101114471|100302079|101105303|	CD44|CCNA1|RBPJ|ENTPD3|RAN|SYK|
Cysteine and methionine metabolism	oas00270	2	40	0.191667	0.817632	106990108|101102489	oas:100500777|oas:101102489|	100500777|101102489|	DNMT3B|CDO1|
Arachidonic acid metabolism	oas00590	3	77	0.197432	0.817632	101120029|101109935|101116403	oas:101120029|oas:101109935|oas:101116403|	101120029|101109935|101116403|	|PLA2G10|PLA2G4F|
Hypertrophic cardiomyopathy (HCM)	oas05410	3	77	0.197432	0.817632	101108973|101117907|101104978	oas:101108973|oas:101117907|oas:101104978|	101108973|101117907|101104978|	TPM3|CACNB4|CACNB3|
Oxytocin signaling pathway	oas04921	5	157	0.199574	0.817632	101108864|101117907|101116403|101104978|101113784	oas:101108864|oas:101117907|oas:101116403|oas:101104978|oas:101113784|	101108864|101117907|101116403|101104978|101113784|	ITPR1|CACNB4|PLA2G4F|CACNB3|MYLK3|
TGF-beta signaling pathway	oas04350	3	78	0.20234	0.817632	101106433|101114400|106990980	oas:101106433|oas:101114400|oas:101116499|	101106433|101114400|101116499|	THBS1|ZFYVE9|GDF5|
Neuroactive ligand-receptor interaction	oas04080	8	286	0.2033	0.817632	101116428|101110782|101111639|443189|101115511|101117637|443274|100170317	oas:101116428|oas:101110782|oas:101111639|oas:443189|oas:101115511|oas:101117637|oas:443274|oas:101117291|	101116428|101110782|101111639|443189|101115511|101117637|443274|101117291|	P2RX2|PARD3|CNR1|CHRM3|CALCRL|P2RY14|GRIA4|ADRA2A|
Phosphatidylinositol signaling system	oas04070	3	80	0.212238	0.817632	101108864|101105703|101102720	oas:101108864|oas:101105703|oas:101102720|	101108864|101105703|101102720|	ITPR1|PLCE1|DGKB|
Fatty acid degradation	oas00071	2	43	0.21265	0.817632	101118798|101111925	oas:101118798|oas:101111925|	101118798|101111925|	ALDH3A2|ACAA2|
Tryptophan metabolism	oas00380	2	44	0.219694	0.817632	101102548|101118798	oas:101102548|oas:101118798|	101102548|101118798|	|ALDH3A2|
Antigen processing and presentation	oas04612	3	82	0.222239	0.817632	101109746|101120364|101115494	oas:101109746|oas:100144754|oas:101115494|	101109746|100144754|101115494|	|MHCII-DRB1, Ovar-DRB1|RFX5|
Dilated cardiomyopathy	oas05414	3	83	0.227274	0.817632	101108973|101117907|101104978	oas:101108973|oas:101117907|oas:101104978|	101108973|101117907|101104978|	TPM3|CACNB4|CACNB3|
Cardiac muscle contraction	oas04260	3	84	0.232331	0.817632	101108973|101117907|101104978	oas:101108973|oas:101117907|oas:101104978|	101108973|101117907|101104978|	TPM3|CACNB4|CACNB3|
Rap1 signaling pathway	oas04015	6	212	0.240065	0.817632	780507|101111639|101110782|101106433|101102808|101105703	oas:780507|oas:101111639|oas:101110782|oas:101106433|oas:101102808|oas:101105703|	780507|101111639|101110782|101106433|101102808|101105703|	|CNR1|PARD3|THBS1|RAPGEF6|PLCE1|
GnRH signaling pathway	oas04912	3	87	0.247617	0.817632	101108864|101106906|101116403	oas:101108864|oas:101106906|oas:101116403|	101108864|101106906|101116403|	ITPR1|PTK2B|PLA2G4F|
N-Glycan biosynthesis	oas00510	2	48	0.248029	0.817632	101111372|100037676	oas:101111372|oas:101122375|	101111372|101122375|	FUT8|RPN2|
Folate biosynthesis	oas00790	1	14	0.251581	0.817632	101119420	oas:101119420|	101119420|	MOCS2|
Graft-versus-host disease	oas05332	2	49	0.255137	0.817632	101109746|101120364	oas:101109746|oas:100144754|	101109746|100144754|	|MHCII-DRB1, Ovar-DRB1|
Mineral absorption	oas04978	2	50	0.262249	0.817632	101113825|101105882	oas:101113825|oas:101105882|	101113825|101105882|	SLC40A1|S100G|
Fat digestion and absorption	oas04975	2	51	0.269362	0.817632	101109935|101119015	oas:101109935|oas:101119015|	101109935|101119015|	PLA2G10|ABCA1|
Fanconi anemia pathway	oas03460	2	51	0.269362	0.817632	101109980|101122755	oas:101109980|oas:101122755|	101109980|101122755|	BRCA2|SLX1A|
Platelet activation	oas04611	4	134	0.271672	0.817632	101108864|101113784|101116403|101105303	oas:101108864|oas:101113784|oas:101116403|oas:101105303|	101108864|101113784|101116403|101105303|	ITPR1|MYLK3|PLA2G4F|SYK|
Progesterone-mediated oocyte maturation	oas04914	3	93	0.278602	0.817632	101109612|101105579|101117404	oas:101109612|oas:101105579|oas:101117404|	101109612|101105579|101117404|	CDC23|CCNA1|BUB1|
Glycosphingolipid biosynthesis - ganglio series	oas00604	1	16	0.279957	0.817632	101104977	oas:101104977|	101104977|	ST3GAL5|
Lysine degradation	oas00310	2	54	0.29068	0.817632	101118798|101114649	oas:101118798|oas:101123331|	101118798|101123331|	ALDH3A2| |
Allograft rejection	oas05330	2	54	0.29068	0.817632	101109746|101120364	oas:101109746|oas:100144754|	101109746|100144754|	|MHCII-DRB1, Ovar-DRB1|
Circadian entrainment	oas04713	3	96	0.294236	0.817632	443274|101108864|101115714	oas:443274|oas:101108864|oas:101115714|	443274|101108864|101115714|	GRIA4|ITPR1|RPS6KA5|
ABC transporters	oas02010	2	55	0.297771	0.817632	101115097|101119015	oas:101115097|oas:101119015|	101115097|101119015|	ABCB6|ABCA1|
Wnt signaling pathway	oas04310	4	141	0.301555	0.817632	101101939|101107136|101116876|101120241	oas:101101939|oas:101107136|oas:101116876|oas:101120241|	101101939|101107136|101116876|101120241|	BTRC|FBXW11|DKK1|CSNK1A1, CK1, CKI-alpha, ockIa|
Ras signaling pathway	oas04014	6	233	0.308283	0.817632	780507|101120029|101109935|101117432|101116403|101105703	oas:780507|oas:101120029|oas:101109935|oas:101117432|oas:101116403|oas:101105703|	780507|101120029|101109935|101117432|101116403|101105703|	| |PLA2G10|NF1|PLA2G4F|PLCE1|
mRNA surveillance pathway	oas03015	3	99	0.309923	0.817632	101113409|101110299|101102148	oas:101113409|oas:101110299|oas:101102148|	101113409|101110299|101102148|	PPP2R2B|PPP2R2A|PPP2R2C|
Pancreatic secretion	oas04972	3	100	0.315159	0.817632	101108864|101109935|443189	oas:101108864|oas:101109935|oas:443189|	101108864|101109935|443189|	ITPR1|PLA2G10|CHRM3|
Inflammatory mediator regulation of TRP channels	oas04750	3	100	0.315159	0.817632	101108864|101104537|101116403	oas:101108864|oas:101104537|oas:101116403|	101108864|101104537|101116403|	ITPR1|TRPM8|PLA2G4F|
Intestinal immune network for IgA production	oas04672	2	58	0.31897	0.817632	101109746|101120364	oas:101109746|oas:100144754|	101109746|100144754|	|MHCII-DRB1, Ovar-DRB1|
Long-term depression	oas04730	2	59	0.326004	0.817632	101108864|101116403	oas:101108864|oas:101116403|	101108864|101116403|	ITPR1|PLA2G4F|
Type I diabetes mellitus	oas04940	2	59	0.326004	0.817632	101109746|101120364	oas:101109746|oas:100144754|	101109746|100144754|	|MHCII-DRB1, Ovar-DRB1|
Retrograde endocannabinoid signaling	oas04723	3	104	0.336111	0.817632	443274|101108864|101111639	oas:443274|oas:101108864|oas:101111639|	443274|101108864|101111639|	GRIA4|ITPR1|CNR1|
VEGF signaling pathway	oas04370	2	61	0.340012	0.817632	101116403|101111491	oas:101116403|oas:101111491|	101116403|101111491|	PLA2G4F|PXN|
Autoimmune thyroid disease	oas05320	2	63	0.353929	0.817632	101109746|101120364	oas:101109746|oas:100144754|	101109746|100144754|	|MHCII-DRB1, Ovar-DRB1|
Glycolysis / Gluconeogenesis	oas00010	2	63	0.353929	0.817632	101118119|101118798	oas:101118119|oas:101118798|	101118119|101118798|	ENO1|ALDH3A2|
Arginine and proline metabolism	oas00330	2	64	0.360849	0.817632	101118798|101118975	oas:101118798|oas:101118975|	101118798|101118975|	ALDH3A2|SMOX|
Cell adhesion molecules (CAMs)	oas04514	4	156	0.366495	0.817632	101109746|101106001|101120121|101120364	oas:101109746|oas:101106001|oas:101120121|oas:100144754|	101109746|101106001|101120121|100144754|	|NRCAM|NTNG1|MHCII-DRB1, Ovar-DRB1|
Staphylococcus aureus infection	oas05150	2	65	0.367741	0.817632	101109746|101120364	oas:101109746|oas:100144754|	101109746|100144754|	|MHCII-DRB1, Ovar-DRB1|
Ascorbate and aldarate metabolism	oas00053	1	23	0.371079	0.817632	101118798	oas:101118798|	101118798|	ALDH3A2|
Fc epsilon RI signaling pathway	oas04664	2	66	0.374604	0.817632	101105303|101116403	oas:101105303|oas:101116403|	101105303|101116403|	SYK|PLA2G4F|
Glutamatergic synapse	oas04724	3	113	0.383043	0.817632	443274|101108864|101116403	oas:443274|oas:101108864|oas:101116403|	443274|101108864|101116403|	GRIA4|ITPR1|PLA2G4F|
Glycosaminoglycan biosynthesis - heparan sulfate / heparin	oas00534	1	24	0.383121	0.817632	101110034	oas:101110034|	101110034|	HS6ST2|
Histidine metabolism	oas00340	1	24	0.383121	0.817632	101118798	oas:101118798|	101118798|	ALDH3A2|
Chagas disease (American trypanosomiasis)	oas05142	3	115	0.393385	0.817632	101113409|101110299|101102148	oas:101113409|oas:101110299|oas:101102148|	101113409|101110299|101102148|	PPP2R2B|PPP2R2A|PPP2R2C|
Glycosylphosphatidylinositol(GPI)-anchor biosynthesis	oas00563	1	25	0.394933	0.817632	101110522	oas:101110522|	101110522|	PIGW|
Nicotinate and nicotinamide metabolism	oas00760	1	25	0.394933	0.817632	101102548	oas:101102548|	101102548|	|
PI3K-Akt signaling pathway	oas04151	8	356	0.395629	0.817632	780507|101102148|101106433|101104420|101110299|101112706|101113409|101105303	oas:780507|oas:101102148|oas:101106433|oas:101104420|oas:101110299|oas:101112706|oas:101113409|oas:101105303|	780507|101102148|101106433|101104420|101110299|101112706|101113409|101105303|	|PPP2R2C|THBS1|PHLPP2|PPP2R2A|COL4A5|PPP2R2B|SYK|
Arrhythmogenic right ventricular cardiomyopathy (ARVC)	oas05412	2	70	0.401737	0.821132	101117907|101104978	oas:101117907|oas:101104978|	101117907|101104978|	CACNB4|CACNB3|
Homologous recombination	oas03440	1	26	0.406519	0.821876	101109980	oas:101109980|	101109980|	BRCA2|
Inflammatory bowel disease (IBD)	oas05321	2	75	0.434845	0.869689	101109746|101120364	oas:101109746|oas:100144754|	101109746|100144754|	|MHCII-DRB1, Ovar-DRB1|
Pentose and glucuronate interconversions	oas00040	1	29	0.439966	0.87057	101118798	oas:101118798|	101118798|	ALDH3A2|
Fructose and mannose metabolism	oas00051	1	30	0.450691	0.880071	101101931	oas:101101931|	101101931|	GMDS|
Leishmaniasis	oas05140	2	78	0.45423	0.880071	101109746|101120364	oas:101109746|oas:100144754|	101109746|100144754|	|MHCII-DRB1, Ovar-DRB1|
Thyroid cancer	oas05216	1	31	0.461212	0.884385	101108973	oas:101108973|	101108973|	TPM3|
Regulation of autophagy	oas04140	1	32	0.471531	0.887005	101121977	oas:101121977|	101121977|	ATG7|
Chemokine signaling pathway	oas04062	4	182	0.477399	0.887005	101106906|101110782|101111491|101119832	oas:101106906|oas:101110782|oas:101111491|oas:101119832|	101106906|101110782|101111491|101119832|	PTK2B|PARD3|PXN|CCL11|
Hepatitis C	oas05160	3	132	0.478939	0.887005	101113409|101110299|101102148	oas:101113409|oas:101110299|oas:101102148|	101113409|101110299|101102148|	PPP2R2B|PPP2R2A|PPP2R2C|
Primary immunodeficiency	oas05340	1	33	0.481653	0.887005	101115494	oas:101115494|	101115494|	RFX5|
Cell cycle	oas04110	3	134	0.488648	0.887711	101109612|101105579|101117404	oas:101109612|oas:101105579|oas:101117404|	101109612|101105579|101117404|	CDC23|CCNA1|BUB1|
Tyrosine metabolism	oas00350	1	34	0.491582	0.887711	101102548	oas:101102548|	101102548|	|
Base excision repair	oas03410	1	36	0.510874	0.913678	101119344	oas:101119344|	101119344|	MUTYH|
Tuberculosis	oas05152	4	193	0.522159	0.917387	101105303|101109746|101120364|101115494	oas:101105303|oas:101109746|oas:100144754|oas:101115494|	101105303|101109746|100144754|101115494|	SYK| |MHCII-DRB1, Ovar-DRB1|RFX5|
Salivary secretion	oas04970	2	90	0.527744	0.917387	101108864|443189	oas:101108864|oas:443189|	101108864|443189|	ITPR1|CHRM3|
Hematopoietic cell lineage	oas04640	2	90	0.527744	0.917387	101120257|101113884	oas:101120257|oas:101113884|	101120257|101113884|	CD55|CD44|
Pyruvate metabolism	oas00620	1	41	0.555966	0.918549	101118798	oas:101118798|	101118798|	ALDH3A2|
Nicotine addiction	oas05033	1	42	0.564474	0.918549	443274	oas:443274|	443274|	GRIA4|
Nucleotide excision repair	oas03420	1	43	0.57282	0.918549	101112542	oas:101109650|	101109650|	XPC|
Carbohydrate digestion and absorption	oas04973	1	43	0.57282	0.918549	101105355	oas:101105355|	101105355|	SLC37A4|
Pyrimidine metabolism	oas00240	2	99	0.578312	0.918549	101114471|101103276	oas:101114471|oas:101103276|	101114471|101103276|	ENTPD3|CTPS1|
Basal transcription factors	oas03022	1	44	0.581005	0.918549	101116155	oas:101116155|	101116155|	TAF2|
Rheumatoid arthritis	oas05323	2	100	0.58368	0.918549	101109746|101120364	oas:101109746|oas:100144754|	101109746|100144754|	|MHCII-DRB1, Ovar-DRB1|
Focal adhesion	oas04510	4	210	0.587485	0.918549	101106433|101112706|101113784|101111491	oas:101106433|oas:101112706|oas:101113784|oas:101111491|	101106433|101112706|101113784|101111491|	THBS1|COL4A5|MYLK3|PXN|
Sphingolipid metabolism	oas00600	1	47	0.604635	0.918549	101111155	oas:101111155|	101111155|	SGPL1|
Vasopressin-regulated water reabsorption	oas04962	1	47	0.604635	0.918549	101121274	oas:101121274|	101121274|	DYNLL2|
Natural killer cell mediated cytotoxicity	oas04650	2	105	0.60976	0.918549	101106906|101105303	oas:101106906|oas:101105303|	101106906|101105303|	PTK2B|SYK|
Amino sugar and nucleotide sugar metabolism	oas00520	1	48	0.612212	0.918549	101101931	oas:101101931|	101101931|	GMDS|
Fatty acid metabolism	oas01212	1	48	0.612212	0.918549	101111925	oas:101111925|	101111925|	ACAA2|
HTLV-I infection	oas05166	5	275	0.622954	0.918549	101109612|101114794|101109746|101120364|100302079	oas:101109612|oas:101114794|oas:101109746|oas:100144754|oas:100302079|	101109612|101114794|101109746|100144754|100302079|	CDC23|ELK4| |MHCII-DRB1, Ovar-DRB1|RAN|
Viral carcinogenesis	oas05203	4	220	0.623383	0.918549	101105579|101105303|101111491|101107196	oas:101105579|oas:101105303|oas:101111491|oas:101107196|	101105579|101105303|101111491|101107196|	CCNA1|SYK|PXN|RBPJ|
Regulation of actin cytoskeleton	oas04810	4	220	0.623383	0.918549	780507|101113784|101111491|443189	oas:780507|oas:101113784|oas:101111491|oas:443189|	780507|101113784|101111491|443189|	|MYLK3|PXN|CHRM3|
Serotonergic synapse	oas04726	2	109	0.629715	0.918549	101108864|101116403	oas:101108864|oas:101116403|	101108864|101116403|	ITPR1|PLA2G4F|
Transcriptional misregulation in cancer	oas05202	3	168	0.638084	0.918549	101102874|101114794|101111372	oas:101102874|oas:101114794|oas:101111372|	101102874|101114794|101111372|	MLLT3|ELK4|FUT8|
Notch signaling pathway	oas04330	1	52	0.641099	0.918549	101107196	oas:101107196|	101107196|	RBPJ|
Phagosome	oas04145	3	169	0.641985	0.918549	101106433|101109746|101120364	oas:101106433|oas:101109746|oas:100144754|	101106433|101109746|100144754|	THBS1| |MHCII-DRB1, Ovar-DRB1|
Malaria	oas05144	1	53	0.647979	0.918549	101106433	oas:101106433|	101106433|	THBS1|
cGMP-PKG signaling pathway	oas04022	3	171	0.649699	0.918549	101108864|100170317|101113784	oas:101108864|oas:101117291|oas:101113784|	101108864|101117291|101113784|	ITPR1|ADRA2A|MYLK3|
Cholinergic synapse	oas04725	2	114	0.653531	0.918549	101108864|443189	oas:101108864|oas:443189|	101108864|443189|	ITPR1|CHRM3|
Non-small cell lung cancer	oas05223	1	54	0.654727	0.918549	101115950	oas:101115950|	101115950|	EML4|
Basal cell carcinoma	oas05217	1	56	0.667839	0.918549	101111396	oas:101111396|	101111396|	HHIP|
Ovarian steroidogenesis	oas04913	1	56	0.667839	0.918549	101116403	oas:101116403|	101116403|	PLA2G4F|
Influenza A	oas05164	3	180	0.682938	0.918549	101109746|101120364|101122104	oas:101109746|oas:100144754|oas:101122104|	101109746|100144754|101122104|	|MHCII-DRB1, Ovar-DRB1|DNAJB1|
Drug metabolism - cytochrome P450	oas00982	1	60	0.69259	0.918549	101102548	oas:101102548|	101102548|	|
Leukocyte transendothelial migration	oas04670	2	123	0.693301	0.918549	101106906|101111491	oas:101106906|oas:101111491|	101106906|101111491|	PTK2B|PXN|
Retinol metabolism	oas00830	1	61	0.698484	0.918549	101102548	oas:101102548|	101102548|	|
Inositol phosphate metabolism	oas00562	1	61	0.698484	0.918549	101105703	oas:101105703|	101105703|	PLCE1|
Osteoclast differentiation	oas04380	2	127	0.709732	0.918549	101102485|101105303	oas:101102485|oas:101105303|	101102485|101105303|	TEC|SYK|
Pancreatic cancer	oas05212	1	64	0.7155	0.918549	101109980	oas:101109980|	101109980|	BRCA2|
Metabolic pathways	oas01100	22	1256	0.725273	0.918549	101109935|101111155|101101931|101116112|101116403|101105703|106990108|101120029|100037676|101102489|101113583|101102720|101111925|101102548|101103276|101104977|101118798|101110522|101118119|101111372|101111679|101119420	oas:101109935|oas:101111155|oas:101101931|oas:101116112|oas:101116403|oas:101105703|oas:100500777|oas:101120029|oas:101122375|oas:101102489|oas:101113583|oas:101102720|oas:101111925|oas:101102548|oas:101103276|oas:101104977|oas:101118798|oas:101110522|oas:101118119|oas:101111372|oas:101111679|oas:101119420|	101109935|101111155|101101931|101116112|101116403|101105703|100500777|101120029|101122375|101102489|101113583|101102720|101111925|101102548|101103276|101104977|101118798|101110522|101118119|101111372|101111679|101119420|	PLA2G10|SGPL1|GMDS|COQ7|PLA2G4F|PLCE1|DNMT3B| |RPN2|CDO1| |DGKB|ACAA2| |CTPS1|ST3GAL5|ALDH3A2|PIGW|ENO1|FUT8|LIPG|MOCS2|
Long-term potentiation	oas04720	1	67	0.731557	0.918549	101108864	oas:101108864|	101108864|	ITPR1|
Amphetamine addiction	oas05031	1	67	0.731557	0.918549	443274	oas:443274|	443274|	GRIA4|
Toxoplasmosis	oas05145	2	134	0.736713	0.918549	101109746|101120364	oas:101109746|oas:100144754|	101109746|100144754|	|MHCII-DRB1, Ovar-DRB1|
B cell receptor signaling pathway	oas04662	1	69	0.741756	0.918549	101105303	oas:101105303|	101105303|	SYK|
Melanoma	oas05218	1	69	0.741756	0.918549	780507	oas:780507|	780507|	|
PPAR signaling pathway	oas03320	1	70	0.74671	0.918549	101108178	oas:101108178|	101108178|	SORBS1|
Thyroid hormone synthesis	oas04918	1	70	0.74671	0.918549	101108864	oas:101108864|	101108864|	ITPR1|
Complement and coagulation cascades	oas04610	1	73	0.761009	0.918549	101120257	oas:101120257|	101120257|	CD55|
Adipocytokine signaling pathway	oas04920	1	74	0.765594	0.918549	443270	oas:443270|	443270|	PPARGC1A, PPARGC1|
Legionellosis	oas05134	1	75	0.770091	0.918549	101109680	oas:101109680|	101109680|	VCP|
Biosynthesis of amino acids	oas01230	1	75	0.770091	0.918549	101118119	oas:101118119|	101118119|	ENO1|
Insulin signaling pathway	oas04910	2	144	0.771529	0.918549	101108178|443270	oas:101108178|oas:443270|	101108178|443270|	SORBS1|PPARGC1A, PPARGC1|
Systemic lupus erythematosus	oas05322	2	145	0.774781	0.918549	101109746|101120364	oas:101109746|oas:100144754|	101109746|100144754|	|MHCII-DRB1, Ovar-DRB1|
p53 signaling pathway	oas04115	1	78	0.783073	0.918549	101106433	oas:101106433|	101106433|	THBS1|
Pathways in cancer	oas05200	5	336	0.783466	0.918549	101109980|101108973|101112706|101111396|780507	oas:101109980|oas:101108973|oas:101112706|oas:101111396|oas:780507|	101109980|101108973|101112706|101111396|780507|	BRCA2|TPM3|COL4A5|HHIP| |
Hepatitis B	oas05161	2	148	0.784294	0.918549	101106906|101105579	oas:101106906|oas:101105579|	101106906|101105579|	PTK2B|CCNA1|
Herpes simplex infection	oas05168	3	213	0.784643	0.918549	443262|101109746|101120364	oas:443262|oas:101109746|oas:100144754|	443262|101109746|100144754|	ARNTL, BMAL1| |MHCII-DRB1, Ovar-DRB1|
Bacterial invasion of epithelial cells	oas05100	1	80	0.791318	0.918549	101111491	oas:101111491|	101111491|	PXN|
cAMP signaling pathway	oas04024	3	216	0.792394	0.918549	443274|101105703|101111396	oas:443274|oas:101105703|oas:101111396|	443274|101105703|101111396|	GRIA4|PLCE1|HHIP|
Insulin secretion	oas04911	1	86	0.814225	0.918549	443189	oas:443189|	443189|	CHRM3|
Endocytosis	oas04144	3	226	0.816571	0.918549	101119060|101114400|101110782	oas:101119060|oas:101114400|oas:101110782|	101119060|101114400|101110782|	EPN2|ZFYVE9|PARD3|
Prostate cancer	oas05215	1	87	0.817791	0.918549	780507	oas:780507|	780507|	|
Fc gamma R-mediated phagocytosis	oas04666	1	87	0.817791	0.918549	101105303	oas:101105303|	101105303|	SYK|
Apoptosis	oas04210	1	88	0.821288	0.918549	101119820	oas:101119820|	101119820|	CASP6|
NF-kappa B signaling pathway	oas04064	1	89	0.824719	0.918549	101105303	oas:101105303|	101105303|	SYK|
Gap junction	oas04540	1	89	0.824719	0.918549	101108864	oas:101108864|	101108864|	ITPR1|
Small cell lung cancer	oas05222	1	94	0.840911	0.931008	101112706	oas:101112706|	101112706|	COL4A5|
Ribosome	oas03010	3	240	0.846375	0.931514	101115288|106990090|101108866	oas:101115288|oas:101107369|oas:101108866|	101115288|101107369|101108866|	RPL21| |MRPS10|
Estrogen signaling pathway	oas04915	1	102	0.86377	0.942583	101108864	oas:101108864|	101108864|	ITPR1|
T cell receptor signaling pathway	oas04660	1	108	0.878736	0.942583	101102485	oas:101102485|	101102485|	TEC|
HIF-1 signaling pathway	oas04066	1	109	0.881066	0.942583	101118119	oas:101118119|	101118119|	ENO1|
Carbon metabolism	oas01200	1	109	0.881066	0.942583	101118119	oas:101118119|	101118119|	ENO1|
TNF signaling pathway	oas04668	1	110	0.883351	0.942583	101115714	oas:101115714|	101115714|	RPS6KA5|
Amoebiasis	oas05146	1	113	0.889947	0.942583	101112706	oas:101112706|	101112706|	COL4A5|
Protein digestion and absorption	oas04974	1	115	0.894136	0.942583	101112706	oas:101112706|	101112706|	COL4A5|
Thyroid hormone signaling pathway	oas04919	1	118	0.900122	0.942583	101105703	oas:101105703|	101105703|	PLCE1|
Lysosome	oas04142	1	119	0.902042	0.942583	101104633	oas:101104633|	101104633|	AP1S2|
Neurotrophin signaling pathway	oas04722	1	123	0.909359	0.943073	101115714	oas:101115714|	101115714|	RPS6KA5|
Huntington's disease	oas05016	2	208	0.912651	0.943073	101108864|443270	oas:101108864|oas:443270|	101108864|443270|	ITPR1|PPARGC1A, PPARGC1|
Signaling pathways regulating pluripotency of stem cells	oas04550	1	141	0.936095	0.961954	780507	oas:780507|	780507|	|
Cytokine-cytokine receptor interaction	oas04060	2	235	0.942995	0.96372	101119832|101113034	oas:101119832|oas:101113034|	101119832|101113034|	CCL11|IL20RB|
RNA transport	oas03013	1	167	0.961444	0.971894	100302079	oas:100302079|	100302079|	RAN|
Jak-STAT signaling pathway	oas04630	1	167	0.961444	0.971894	101113034	oas:101113034|	101113034|	IL20RB|
Purine metabolism	oas00230	1	175	0.966999	0.972226	101114471	oas:101114471|	101114471|	ENTPD3|
Alzheimer's disease	oas05010	1	192	0.976293	0.976293	101108864	oas:101108864|	101108864|	ITPR1|

## Sheet: wF vs wL lncRNA cis
gene list: cis-target genes of DE lncRNAs identified in wF vs. wL
Term	Sample number	Background number	P-value	Corrected P-value	UniGenes	KO	Entrez ID	Ensembl ID
Viral carcinogenesis	2	220	0.0225245	0.227888	100579169 101108509	oas:100579169 oas:101108509	100579169 101108509	GSN ATP6V0D1
Collecting duct acid secretion	1	27	0.0289667	0.227888	101108509	oas:101108509	101108509	ATP6V0D1
Drug metabolism - other enzymes	1	38	0.0401243	0.227888	101121956	oas:101121956	101121956	ITPA
Vasopressin-regulated water reabsorption	1	47	0.0491615	0.227888	443477	oas:443477	443477	AVP
Synaptic vesicle cycle	1	67	0.068952	0.227888	101108509	oas:101108509	101108509	ATP6V0D1
Adipocytokine signaling pathway	1	74	0.0757847	0.227888	443269	oas:443269	443269	AGRP
Fc gamma R-mediated phagocytosis	1	87	0.0883462	0.227888	100579169	oas:100579169	100579169	GSN
Pyrimidine metabolism	1	99	0.0997957	0.227888	101121956	oas:101121956	101121956	ITPA
Rheumatoid arthritis	1	100	0.100744	0.227888	101108509	oas:101108509	101108509	ATP6V0D1
Lysosome	1	119	0.118571	0.227888	101108509	oas:101108509	101108509	ATP6V0D1
Tight junction	1	135	0.13332	0.227888	101114893	oas:101114893	101114893	PARD6A
Ubiquitin mediated proteolysis	1	149	0.146031	0.227888	101123317	oas:101123317	101123317	UBOX5
Hippo signaling pathway	1	153	0.149629	0.227888	101114893	oas:101114893	101114893	PARD6A
Oxidative phosphorylation	1	159	0.155	0.227888	101108509	oas:101108509	101108509	ATP6V0D1
RNA transport	1	167	0.16211	0.227888	101114675	oas:101114675	101114675	EIF2S3
Phagosome	1	169	0.163878	0.227888	101108509	oas:101108509	101108509	ATP6V0D1
Purine metabolism	1	175	0.169162	0.227888	101121956	oas:101121956	101121956	ITPA
Non-alcoholic fatty liver disease (NAFLD)	1	177	0.170916	0.227888	101108969	oas:101108969	101108969	MAP3K11
Tuberculosis	1	193	0.184821	0.232142	101108509	oas:101108509	101108509	ATP6V0D1
Rap1 signaling pathway	1	212	0.201043	0.232142	101114893	oas:101114893	101114893	PARD6A
Regulation of actin cytoskeleton	1	220	0.20778	0.232142	100579169	oas:100579169	100579169	GSN
Endocytosis	1	226	0.212797	0.232142	101114893	oas:101114893	101114893	PARD6A
MAPK signaling pathway	1	255	0.236617	0.246905	101108969	oas:101108969	101108969	MAP3K11
Metabolic pathways	2	1256	0.382934	0.382934	101108509 101121956	oas:101108509 oas:101121956	101108509 101121956	ATP6V0D1 ITPA

## Sheet: wF vs wL lncRNA trans
gene list: trans-target genes of DE lncRNAs identified in wF vs. wL
Term	Sample number	Background number	P-value	Corrected P-value	UniGenes	KO	Entrez ID	Ensembl ID
Vasopressin-regulated water reabsorption	3	47	0.0028084	0.275223	101118013 101113586 101116037	oas:101118013 oas:101113586 oas:101116037	101118013 101113586 101116037	DYNC1I1 CREB3L3 DCTN1
Mucin type O-Glycan biosynthesis	2	31	0.0147793	0.604877	101122606 101105153	oas:101122606 oas:101105153	101122606 101105153	ST3GAL1 GALNT11
Amphetamine addiction	2	67	0.0576411	0.604877	101113586 101115429	oas:101113586 oas:101115429	101113586 101115429	CREB3L3 PPP3CC
cGMP-PKG signaling pathway	3	171	0.0751397	0.604877	101111207 101113586 101115429	oas:101111207 oas:101113586 oas:101115429	101111207 101113586 101115429	ATP2A3 CREB3L3 PPP3CC
Glycosphingolipid biosynthesis - globo series	1	15	0.0862658	0.604877	101122606	oas:101122606	101122606	ST3GAL1
Glycosaminoglycan biosynthesis - keratan sulfate	1	15	0.0862658	0.604877	101122606	oas:101122606	101122606	ST3GAL1
Insulin secretion	2	86	0.087878	0.604877	101113586 101121431	oas:101113586 oas:101121431	101113586 101121431	CREB3L3
Calcium signaling pathway	3	186	0.090902	0.604877	101111207 101117928 101115429	oas:101111207 oas:101117928 oas:101115429	101111207 101117928 101115429	ATP2A3 HTR4 PPP3CC
Glycosphingolipid biosynthesis - ganglio series	1	16	0.0914051	0.604877	101122606	oas:101122606	101122606	ST3GAL1
Melanogenesis	2	101	0.114346	0.604877	101115163 101113586	oas:101115163 oas:101113586	101115163 101113586	MITF CREB3L3
Mismatch repair	1	22	0.121644	0.604877	101109183	oas:101109183	101109183	MLH3
T cell receptor signaling pathway	2	108	0.127316	0.604877	101114404 101115429	oas:101114404 oas:101115429	101114404 101115429	CBLB PPP3CC
Nicotinate and nicotinamide metabolism	1	25	0.136386	0.604877	101104592	oas:101104592	101104592	NADK
Protein export	1	25	0.136386	0.604877	101108676	oas:101108676	101108676	SEC61A2
Protein digestion and absorption	2	115	0.140613	0.604877	101105078 101102100	oas:101105078 oas:101101846	101105078 101101846	SLC7A7
Homologous recombination	1	26	0.141246	0.604877	101109980	oas:101109980	101109980	BRCA2
Osteoclast differentiation	2	127	0.164043	0.604877	101115163 101115429	oas:101115163 oas:101115429	101115163 101115429	MITF PPP3CC
Regulation of autophagy	1	32	0.169837	0.604877	101121977	oas:101121977	101121977	ATG7
Dopaminergic synapse	2	131	0.172002	0.604877	101113586 101115429	oas:101113586 oas:101115429	101113586 101115429	CREB3L3 PPP3CC
Tight junction	2	135	0.180024	0.604877	101120218 101111776	oas:101120218 oas:101111776	101120218 101111776	MPDZ
Linoleic acid metabolism	1	35	0.183776	0.604877	106990115	oas:101113213	101113213	NA
Insulin signaling pathway	2	144	0.198268	0.604877	101108178 101114404	oas:101108178 oas:101114404	101108178 101114404	SORBS1 CBLB
Pyruvate metabolism	1	41	0.210961	0.604877	101113118	oas:101113118	101113118	HAGH
Adrenergic signaling in cardiomyocytes	2	151	0.212608	0.604877	101113586 100125358	oas:101113586 oas:100125358	101113586 100125358	CREB3L3 CREM
Glycine, serine and threonine metabolism	1	42	0.215404	0.604877	101108928	oas:101108928	101108928	PIPOX
Aminoacyl-tRNA biosynthesis	1	48	0.241543	0.604877	101119512	oas:101119512	101119512	LARS2
Jak-STAT signaling pathway	2	167	0.245706	0.604877	101111214 101114404	oas:101111214 oas:101114404	101111214 101114404	STAM CBLB
Cocaine addiction	1	49	0.245814	0.604877	101113586	oas:101113586	101113586	CREB3L3
Phagosome	2	169	0.249863	0.604877	101118013 101108676	oas:101118013 oas:101108676	101118013 101108676	DYNC1I1 SEC61A2
Fat digestion and absorption	1	51	0.254286	0.604877	101119015	oas:101119015	101119015	ABCA1
Fanconi anemia pathway	1	51	0.254286	0.604877	101109980	oas:101109980	101109980	BRCA2
Protein processing in endoplasmic reticulum	2	176	0.264424	0.604877	101114845 101108676	oas:101114845 oas:101108676	101114845 101108676	DNAJB12 SEC61A2
Lysine degradation	1	54	0.266817	0.604877	101108928	oas:101108928	101108928	PIPOX
ABC transporters	1	55	0.270947	0.604877	101119015	oas:101119015	101119015	ABCA1
Amyotrophic lateral sclerosis (ALS)	1	58	0.2832	0.604877	101115429	oas:101115429	101115429	PPP3CC
Retinol metabolism	1	61	0.295248	0.604877	106990115	oas:101113213	101113213	NA
VEGF signaling pathway	1	61	0.295248	0.604877	101115429	oas:101115429	101115429	PPP3CC
Pathways in cancer	3	336	0.297498	0.604877	101115163 101109980 101114404	oas:101115163 oas:101109980 oas:101114404	101115163 101109980 101114404	MITF BRCA2 CBLB
Alzheimer's disease	2	192	0.297688	0.604877	101111207 101115429	oas:101111207 oas:101115429	101111207 101115429	ATP2A3 PPP3CC
Pancreatic cancer	1	64	0.307095	0.604877	101109980	oas:101109980	101109980	BRCA2
Steroid hormone biosynthesis	1	66	0.314883	0.604877	106990115	oas:101113213	101113213	NA
Long-term potentiation	1	67	0.318745	0.604877	101115429	oas:101115429	101115429	PPP3CC
B cell receptor signaling pathway	1	69	0.326403	0.604877	101115429	oas:101115429	101115429	PPP3CC
Melanoma	1	69	0.326403	0.604877	101115163	oas:101115163	101115163	MITF
PPAR signaling pathway	1	70	0.3302	0.604877	101108178	oas:101108178	101108178	SORBS1
Thyroid hormone synthesis	1	70	0.3302	0.604877	101113586	oas:101113586	101113586	CREB3L3
Huntington's disease	2	208	0.330726	0.604877	101113586 101116037	oas:101113586 oas:101116037	101113586 101116037	CREB3L3 DCTN1
Olfactory transduction	6	832	0.332307	0.604877	101114948 101104488 101119515 101120949 101104175 101110938	oas:101114948 oas:101104488 oas:101119515 oas:101121200 oas:101107731 oas:101110938	101114948 101104488 101119515 101121200 101107731 101110938	NA
Rap1 signaling pathway	2	212	0.338925	0.604877	101102808 101112448	oas:101102808 oas:101112448	101102808 101112448	RAPGEF6 SIPA1L2
Chemical carcinogenesis	1	73	0.341463	0.604877	106990115	oas:101113213	101113213	NA
Adherens junction	1	73	0.341463	0.604877	101108178	oas:101108178	101108178	SORBS1
cAMP signaling pathway	2	216	0.347094	0.604877	101117928 101113586	oas:101117928 oas:101113586	101117928 101113586	HTR4 CREB3L3
Chronic myeloid leukemia	1	75	0.348868	0.604877	101114404	oas:101114404	101114404	CBLB
Arachidonic acid metabolism	1	77	0.356189	0.604877	101118441	oas:101118441	101118441	NA
p53 signaling pathway	1	78	0.35982	0.604877	101115970	oas:101115970	101115970	SESN1
Ribosome biogenesis in eukaryotes	1	80	0.367019	0.604877	101103589	oas:101103589	101103589	NAT10
Bacterial invasion of epithelial cells	1	80	0.367019	0.604877	101114404	oas:101114404	101114404	CBLB
Endocytosis	2	226	0.367366	0.604877	101111214 101114404	oas:101111214 oas:101114404	101111214 101114404	STAM CBLB
Antigen processing and presentation	1	82	0.374138	0.604877	101123288	oas:101116388	101116388	NA
Peroxisome	1	84	0.381178	0.604877	101108928	oas:101108928	101108928	PIPOX
Prostate cancer	1	87	0.39159	0.604877	101113586	oas:101113586	101113586	CREB3L3
ErbB signaling pathway	1	87	0.39159	0.604877	101114404	oas:101114404	101114404	CBLB
GABAergic synapse	1	88	0.395022	0.604877	101112228	oas:101112228	101112228	GPHN
Apoptosis	1	88	0.395022	0.604877	101115429	oas:101115429	101115429	PPP3CC
Salmonella infection	1	90	0.401828	0.605833	101118013	oas:101118013	101118013	DYNC1I1
MAPK signaling pathway	2	255	0.42466	0.618641	101111776 101115429	oas:101111776 oas:101115429	101111776 101115429	PPP3CC
Pancreatic secretion	1	100	0.434736	0.618641	101111207	oas:101111207	101111207	ATP2A3
Estrogen signaling pathway	1	102	0.441099	0.618641	101113586	oas:101113586	101113586	CREB3L3
Natural killer cell mediated cytotoxicity	1	105	0.45051	0.618641	101115429	oas:101115429	101115429	PPP3CC
HTLV-I infection	2	275	0.462595	0.618641	100125358 101115429	oas:100125358 oas:101115429	100125358 101115429	CREM PPP3CC
Serotonergic synapse	1	109	0.462813	0.618641	101117928	oas:101117928	101117928	HTR4
TNF signaling pathway	1	110	0.465846	0.618641	101113586	oas:101113586	101113586	CREB3L3
Glutamatergic synapse	1	113	0.474843	0.618641	101115429	oas:101115429	101115429	PPP3CC
Cholinergic synapse	1	114	0.477808	0.618641	101113586	oas:101113586	101113586	CREB3L3
Oocyte meiosis	1	115	0.480757	0.618641	101115429	oas:101115429	101115429	PPP3CC
Neuroactive ligand-receptor interaction	2	286	0.482834	0.618641	101120988 101117928	oas:101120988 oas:101117928	101120988 101117928	PTH2R HTR4
Thyroid hormone signaling pathway	1	118	0.489505	0.618641	101104249	oas:101104249	101104249	NCOA2
Lysosome	1	119	0.492388	0.618641	101104002	oas:101104002	101104002	AP1G1
AMPK signaling pathway	1	126	0.512123	0.630727	101113586	oas:101113586	101113586	CREB3L3
Axon guidance	1	127	0.514879	0.630727	101115429	oas:101115429	101115429	PPP3CC
FoxO signaling pathway	1	132	0.528431	0.637891	101122444	oas:101122444	101122444	SGK3
Cell cycle	1	134	0.533746	0.637891	101121483	oas:101121483	101121483	CDC14A
Wnt signaling pathway	1	141	0.551883	0.639176	101115429	oas:101115429	101115429	PPP3CC
Signaling pathways regulating pluripotency of stem cells	1	141	0.551883	0.639176	101118926	oas:101118926	101118926	RIF1
Hepatitis B	1	148	0.56932	0.639176	101113586	oas:101113586	101113586	CREB3L3
Metabolic pathways	7	1256	0.569623	0.639176	101122606 101108928 106990115 105615088 101118441 101105153 101104592	oas:101122606 oas:101108928 oas:101113213 oas:101108944 oas:101118441 oas:101105153 oas:101104592	101122606 101108928 101113213 101108944 101118441 101105153 101104592	ST3GAL1 PIPOX GALNT11 NADK
Ubiquitin mediated proteolysis	1	149	0.571756	0.639176	101114404	oas:101114404	101114404	CBLB
Spliceosome	1	151	0.576585	0.639176	101104702	oas:101104702	101104702	PRPF3
Hippo signaling pathway	1	153	0.581361	0.639176	101102984	oas:101102984	101102984	RASSF6
Oxytocin signaling pathway	1	157	0.590753	0.639176	101115429	oas:101115429	101115429	PPP3CC
Oxidative phosphorylation	1	159	0.59537	0.639176	105615088	oas:101108944	101108944	NA
PI3K-Akt signaling pathway	2	356	0.600043	0.639176	101113586 101122444	oas:101113586 oas:101122444	101113586 101122444	CREB3L3 SGK3
Influenza A	1	180	0.640834	0.670223	101121197	oas:101121197	101121197	TMPRSS4
Alcoholism	1	181	0.642867	0.670223	101113586	oas:101113586	101113586	CREB3L3
Tuberculosis	1	193	0.666397	0.687441	101115429	oas:101115429	101115429	PPP3CC
Proteoglycans in cancer	1	214	0.703929	0.71386	101114404	oas:101114404	101114404	CBLB
Viral carcinogenesis	1	220	0.71386	0.71386	101113586	oas:101113586	101113586	CREB3L3
Regulation of actin cytoskeleton	1	220	0.71386	0.71386	101105506	oas:101105506	101105506	IQGAP2

## Sheet: wF vs wL mRNA
gene list: DE mRNAs identified in wF vs. wL
Term	Sample number	Background number	P-value	Corrected P-value	UniGenes	KO	Entrez ID	Ensembl ID
Focal adhesion	7	210	0.00927174	0.67258	101113548 101117424 101112735 101118865 101107969 101120189 101117548	oas:101113548 oas:101117424 oas:101112735 oas:101118865 oas:101107969 oas:101120189 oas:101117548	101113548 101117424 101112735 101118865 101107969 101120189 101117548	SHC1 LAMA2 TLN2 SOS1 LAMA4 BIRC3 COL11A1
Non-homologous end-joining	2	13	0.0110125	0.67258	101112125 101116239	oas:101112125 oas:101116239	101112125 101116239	XRCC6 LIG4
Selenocompound metabolism	2	17	0.0174364	0.67258	101121335 101116797	oas:101121335 oas:101116797	101121335 101116797	MARS MTR
Tight junction	5	135	0.0178167	0.67258	101118322 101106481 101113409 443200 101120768	oas:101118322 oas:101106481 oas:101113409 oas:443200 oas:101120768	101118322 101106481 101113409 443200 101120768	PRKCI EPB41L3 PPP2R2B ZO1 EPB41L1
Ubiquitin mediated proteolysis	5	149	0.0256419	0.710312	101101939 101120189 101107195 101106406 101114404	oas:101101939 oas:101120189 oas:101111026 oas:101106406 oas:101114404	101101939 101120189 101111026 101106406 101114404	BTRC BIRC3 CBLB
Hippo signaling pathway	5	153	0.0282243	0.710312	101101939 101118322 101120947 101113409 443229	oas:101101939 oas:101118322 oas:101120947 oas:101113409 oas:443229	101101939 101118322 101120947 101113409 443229	BTRC PRKCI TEAD1 PPP2R2B SMAD1
Chronic myeloid leukemia	3	75	0.0518205	0.798024	101114404 101118865 101113548	oas:101114404 oas:101118865 oas:101113548	101114404 101118865 101113548	CBLB SOS1 SHC1
MicroRNAs in cancer	5	184	0.053787	0.798024	101114023 101113917 101118865 101117560 101113548	oas:101114023 oas:101113917 oas:101118865 oas:101123349 oas:101113548	101114023 101113917 101118865 101123349 101113548	KIF23 STMN1 SOS1 SHC1
ErbB signaling pathway	3	87	0.0730054	0.798024	101114404 101118865 101113548	oas:101114404 oas:101118865 oas:101113548	101114404 101118865 101113548	CBLB SOS1 SHC1
Insulin signaling pathway	4	144	0.0758515	0.798024	101118322 101114404 101118865 101113548	oas:101118322 oas:101114404 oas:101118865 oas:101113548	101118322 101114404 101118865 101113548	PRKCI CBLB SOS1 SHC1
ECM-receptor interaction	3	89	0.0768594	0.798024	101117424 101117548 101107969	oas:101117424 oas:101117548 oas:101107969	101117424 101117548 101107969	LAMA2 COL11A1 LAMA4
Fatty acid degradation	2	43	0.0842625	0.798024	101111781 101118798	oas:101111781 oas:101118798	101111781 101118798	ACSL4 ALDH3A2
Small cell lung cancer	3	94	0.0868741	0.798024	101117424 101120189 101107969	oas:101117424 oas:101120189 oas:101107969	101117424 101120189 101107969	LAMA2 BIRC3 LAMA4
Vasopressin-regulated water reabsorption	2	47	0.0973881	0.798024	101116037 101118215	oas:101116037 oas:101118215	101116037 101118215	DCTN1 DYNC2H1
Amino sugar and nucleotide sugar metabolism	2	48	0.100755	0.798024	101106806 101106419	oas:101106806 oas:101106419	101106806 101106419	NA
Endocytosis	5	226	0.104406	0.798024	101118322 101111214 101114404 101120775 101122320	oas:101118322 oas:101111214 oas:101114404 oas:101120775 oas:101122320	101118322 101111214 101114404 101120775 101122320	PRKCI STAM CBLB AP2M1
Hedgehog signaling pathway	2	53	0.118048	0.798024	101101939 101120241	oas:101101939 oas:101120241	101101939 101120241	BTRC CSNK1A1, CK1, CKI-alpha, ockIa
Lysine degradation	2	54	0.121592	0.798024	101118798 101114649	oas:101118798 oas:101123331	101118798 101123331	ALDH3A2
Non-small cell lung cancer	2	54	0.121592	0.798024	101118865 101115950	oas:101118865 oas:101115950	101118865 101115950	SOS1 EML4
Amoebiasis	3	113	0.129408	0.798024	101117424 101117548 101107969	oas:101117424 oas:101117548 oas:101107969	101117424 101117548 101107969	LAMA2 COL11A1 LAMA4
Fatty acid biosynthesis	1	13	0.14039	0.798024	101111781	oas:101111781	101111781	ACSL4
Glioma	2	63	0.154533	0.798024	101118865 101113548	oas:101118865 oas:101113548	101118865 101113548	SOS1 SHC1
Glycosphingolipid biosynthesis - globo series	1	15	0.158774	0.798024	101118412	oas:101118412	101118412	B3GALT5
Dopaminergic synapse	3	131	0.175065	0.798024	101113409 101123531 101106371	oas:101113409 oas:101123531 oas:101106371	101113409 101123531 101106371	PPP2R2B SCN1A CACNA1D
Hepatitis C	3	132	0.177724	0.798024	101113409 101118865 101107358	oas:101113409 oas:101118865 oas:101107358	101113409 101118865 101107358	PPP2R2B SOS1 EIF2AK4
PPAR signaling pathway	2	70	0.181188	0.798024	101111781 101115230	oas:101111781 oas:101115230	101111781 101115230	ACSL4
Platelet activation	3	134	0.183074	0.798024	101118322 101112735 101117548	oas:101118322 oas:101112735 oas:101117548	101118322 101112735 101117548	PRKCI TLN2 COL11A1
Toxoplasmosis	3	134	0.183074	0.798024	101117424 101120189 101107969	oas:101117424 oas:101120189 oas:101107969	101117424 101120189 101107969	LAMA2 BIRC3 LAMA4
Glycosaminoglycan biosynthesis - chondroitin sulfate / dermatan sulfate	1	18	0.185617	0.798024	101120469	oas:101120469	101120469	CSGALNACT1
One carbon pool by folate	1	19	0.194374	0.798024	101116797	oas:101116797	101116797	MTR
PI3K-Akt signaling pathway	6	356	0.195687	0.798024	101117548 101122444 101117424 101118865 101107969 101113409	oas:101117548 oas:101122444 oas:101117424 oas:101118865 oas:101107969 oas:101113409	101117548 101122444 101117424 101118865 101107969 101113409	COL11A1 SGK3 LAMA2 SOS1 LAMA4 PPP2R2B
Wnt signaling pathway	3	141	0.202123	0.798024	101101939 101111508 101120241	oas:101101939 oas:101111508 oas:101120241	101101939 101111508 101120241	BTRC TBL1XR1 CSNK1A1, CK1, CKI-alpha, ockIa
Hypertrophic cardiomyopathy (HCM)	2	77	0.208458	0.798024	101121961 101106371	oas:101121961 oas:101106371	101121961 101106371	TNNI3 CACNA1D
Bacterial invasion of epithelial cells	2	80	0.220274	0.798024	101114404 101113548	oas:101114404 oas:101113548	101114404 101113548	CBLB SHC1
Antigen processing and presentation	2	82	0.228183	0.798024	101115494 101102681	oas:101115494 oas:101102681	101115494 101102681	RFX5 NFYC
Prolactin signaling pathway	2	82	0.228183	0.798024	101118865 101113548	oas:101118865 oas:101113548	101118865 101113548	SOS1 SHC1
Ascorbate and aldarate metabolism	1	23	0.228473	0.798024	101118798	oas:101118798	101118798	ALDH3A2
Adrenergic signaling in cardiomyocytes	3	151	0.230075	0.798024	101121961 101113409 101106371	oas:101121961 oas:101113409 oas:101106371	101121961 101113409 101106371	TNNI3 PPP2R2B CACNA1D
Dilated cardiomyopathy	2	83	0.232145	0.798024	101121961 101106371	oas:101121961 oas:101106371	101121961 101106371	TNNI3 CACNA1D
Cardiac muscle contraction	2	84	0.236111	0.798024	101121961 101106371	oas:101121961 oas:101106371	101121961 101106371	TNNI3 CACNA1D
Histidine metabolism	1	24	0.236771	0.798024	101118798	oas:101118798	101118798	ALDH3A2
Dorso-ventral axis formation	1	25	0.24498	0.798024	101118865	oas:101118865	101118865	SOS1
GnRH signaling pathway	2	87	0.248029	0.798024	101118865 101106371	oas:101118865 oas:101106371	101118865 101106371	SOS1 CACNA1D
Glycosphingolipid biosynthesis - lacto and neolacto series	1	26	0.2531	0.798024	101118412	oas:101118412	101118412	B3GALT5
Gap junction	2	89	0.255987	0.798024	101118865 443200	oas:101118865 oas:443200	101118865 443200	SOS1 ZO1
Salmonella infection	2	90	0.259967	0.798024	443200 101118215	oas:443200 oas:101118215	443200 101118215	ZO1 DYNC2H1
Jak-STAT signaling pathway	3	167	0.276078	0.798024	101111214 101118865 101114404	oas:101111214 oas:101118865 oas:101114404	101111214 101118865 101114404	STAM SOS1 CBLB
alpha-Linolenic acid metabolism	1	29	0.276944	0.798024	101109935	oas:101109935	101109935	PLA2G10
Pentose and glucuronate interconversions	1	29	0.276944	0.798024	101118798	oas:101118798	101118798	ALDH3A2
Transcriptional misregulation in cancer	3	168	0.278989	0.798024	101114794 101106112 443229	oas:101114794 oas:101106112 oas:443229	101114794 101106112 443229	ELK4 SIN3A SMAD1
Circadian rhythm	1	32	0.30003	0.798024	101101939	oas:101101939	101101939	BTRC
beta-Alanine metabolism	1	32	0.30003	0.798024	101118798	oas:101118798	101118798	ALDH3A2
Protein processing in endoplasmic reticulum	3	176	0.302364	0.798024	101107358 101107195 101109680	oas:101107358 oas:101111026 oas:101109680	101107358 101111026 101109680	EIF2AK4 VCP
MAPK signaling pathway	4	255	0.303714	0.798024	101114794 101118865 101113917 101106371	oas:101114794 oas:101118865 oas:101113917 oas:101106371	101114794 101118865 101113917 101106371	ELK4 SOS1 STMN1 CACNA1D
Pathways in cancer	5	336	0.305001	0.798024	101117424 101120189 101118865 101107969 101114404	oas:101117424 oas:101120189 oas:101118865 oas:101107969 oas:101114404	101117424 101120189 101118865 101107969 101114404	LAMA2 BIRC3 SOS1 LAMA4 CBLB
Primary immunodeficiency	1	33	0.30756	0.798024	101115494	oas:101115494	101115494	RFX5
Citrate cycle (TCA cycle)	1	33	0.30756	0.798024	654404	oas:654404	654404	ACLY
Estrogen signaling pathway	2	102	0.307658	0.798024	101118865 101113548	oas:101118865 oas:101113548	101118865 101113548	SOS1 SHC1
Natural killer cell mediated cytotoxicity	2	105	0.319509	0.798024	101118865 101113548	oas:101118865 oas:101113548	101118865 101113548	SOS1 SHC1
Linoleic acid metabolism	1	35	0.322381	0.798024	101109935	oas:101109935	101109935	PLA2G10
African trypanosomiasis	1	35	0.322381	0.798024	101107969	oas:101107969	101107969	LAMA4
T cell receptor signaling pathway	2	108	0.331312	0.803299	101118865 101114404	oas:101118865 oas:101114404	101118865 101114404	SOS1 CBLB
Cysteine and methionine metabolism	1	40	0.358063	0.803299	101116797	oas:101116797	101116797	MTR
Pyruvate metabolism	1	41	0.364972	0.803299	101118798	oas:101118798	101118798	ALDH3A2
Carbohydrate digestion and absorption	1	43	0.378568	0.803299	101106371	oas:101106371	101106371	CACNA1D
Tryptophan metabolism	1	44	0.385256	0.803299	101118798	oas:101118798	101118798	ALDH3A2
Endocrine and other factor-regulated calcium reabsorption	1	44	0.385256	0.803299	101122320	oas:101122320	101122320	AP2M1
Neurotrophin signaling pathway	2	123	0.389298	0.803299	101118865 101113548	oas:101118865 oas:101113548	101118865 101113548	SOS1 SHC1
Type II diabetes mellitus	1	45	0.391873	0.803299	101106371	oas:101106371	101106371	CACNA1D
Huntington's disease	3	208	0.39589	0.803299	101116037 101106112 101122320	oas:101116037 oas:101106112 oas:101122320	101116037 101106112 101122320	DCTN1 SIN3A AP2M1
AMPK signaling pathway	2	126	0.400641	0.803299	100302087 101113409	oas:100302087 oas:101113409	100302087 101113409	STRADA PPP2R2B
Vascular smooth muscle contraction	2	126	0.400641	0.803299	101109935 101106371	oas:101109935 oas:101106371	101109935 101106371	PLA2G10 CACNA1D
Axon guidance	2	127	0.404399	0.803299	100125613 101102193	oas:100125613 oas:101102193	100125613 101102193	ABLIM1
Valine, leucine and isoleucine degradation	1	47	0.404895	0.803299	101118798	oas:101118798	101118798	ALDH3A2
Fatty acid metabolism	1	48	0.411302	0.803299	101111781	oas:101111781	101111781	ACSL4
Aminoacyl-tRNA biosynthesis	1	48	0.411302	0.803299	101121335	oas:101121335	101121335	MARS
Ether lipid metabolism	1	49	0.417639	0.803299	101109935	oas:101109935	101109935	PLA2G10
FoxO signaling pathway	2	132	0.423022	0.803299	101118865 101122444	oas:101118865 oas:101122444	101118865 101122444	SOS1 SGK3
Mineral absorption	1	50	0.423909	0.803299	101114337	oas:101114337	101114337	TRPM6
Fat digestion and absorption	1	51	0.430112	0.803299	101109935	oas:101109935	101109935	PLA2G10
Endometrial cancer	1	52	0.436248	0.803299	101118865	oas:101118865	101118865	SOS1
NOD-like receptor signaling pathway	1	52	0.436248	0.803299	101120189	oas:101120189	101120189	BIRC3
Ras signaling pathway	3	233	0.466686	0.803299	101109935 101118865 101113548	oas:101109935 oas:101118865 oas:101113548	101109935 101118865 101113548	PLA2G10 SOS1 SHC1
Amyotrophic lateral sclerosis (ALS)	1	58	0.471705	0.803299	101109592	oas:101109592	101109592	ALS2
Cytosolic DNA-sensing pathway	1	58	0.471705	0.803299	101104169	oas:101104169	101104169	ZBP1
Acute myeloid leukemia	1	58	0.471705	0.803299	101118865	oas:101118865	101118865	SOS1
Glycerolipid metabolism	1	59	0.477395	0.803299	101118798	oas:101118798	101118798	ALDH3A2
Ribosome	3	240	0.485872	0.803299	101115288 101107495 101109581	oas:101115288 oas:101108014 oas:101109581	101115288 101108014 101109581	RPL21 MRPS17 MRPL28
Inositol phosphate metabolism	1	61	0.488592	0.803299	101112848	oas:101112848	101112848	INPP4B
Glycolysis / Gluconeogenesis	1	63	0.49955	0.803299	101118798	oas:101118798	101118798	ALDH3A2
Arginine and proline metabolism	1	64	0.50494	0.803299	101118798	oas:101118798	101118798	ALDH3A2
mTOR signaling pathway	1	66	0.515549	0.803299	100302087	oas:100302087	100302087	STRADA
Fc epsilon RI signaling pathway	1	66	0.515549	0.803299	101118865	oas:101118865	101118865	SOS1
Synaptic vesicle cycle	1	67	0.520768	0.803299	101122320	oas:101122320	101122320	AP2M1
Amphetamine addiction	1	67	0.520768	0.803299	101106371	oas:101106371	101106371	CACNA1D
Renal cell carcinoma	1	68	0.525932	0.803299	101118865	oas:101118865	101118865	SOS1
B cell receptor signaling pathway	1	69	0.531039	0.803299	101118865	oas:101118865	101118865	SOS1
Arrhythmogenic right ventricular cardiomyopathy (ARVC)	1	70	0.536092	0.803299	101106371	oas:101106371	101106371	CACNA1D
Gastric acid secretion	1	72	0.546036	0.803299	101111729	oas:101111729	101111729	KCNK2
Adherens junction	1	73	0.550928	0.803299	443200	oas:443200	443200	ZO1
Adipocytokine signaling pathway	1	74	0.555767	0.803299	101111781	oas:101111781	101111781	ACSL4
Legionellosis	1	75	0.560555	0.803299	101109680	oas:101109680	101109680	VCP
Biosynthesis of amino acids	1	75	0.560555	0.803299	101116797	oas:101116797	101116797	MTR
RNA degradation	1	76	0.565291	0.803299	101112185	oas:101112185	101112185	PARN
Arachidonic acid metabolism	1	77	0.569976	0.803299	101109935	oas:101109935	101109935	PLA2G10
TGF-beta signaling pathway	1	78	0.574611	0.803299	443229	oas:443229	443229	SMAD1
Ribosome biogenesis in eukaryotes	1	80	0.583731	0.803299	101117987	oas:101117987	101117987	BMS1
Phosphatidylinositol signaling system	1	80	0.583731	0.803299	101112848	oas:101112848	101112848	INPP4B
Alcoholism	2	181	0.587188	0.803299	101118865 101113548	oas:101118865 oas:101113548	101118865 101113548	SOS1 SHC1
Chemokine signaling pathway	2	182	0.590157	0.803299	101118865 101113548	oas:101118865 oas:101113548	101118865 101113548	SOS1 SHC1
Peroxisome	1	84	0.601393	0.803299	101111781	oas:101111781	101111781	ACSL4
Insulin secretion	1	86	0.609942	0.803299	101106371	oas:101106371	101106371	CACNA1D
Prostate cancer	1	87	0.614147	0.803299	101118865	oas:101118865	101118865	SOS1
GABAergic synapse	1	88	0.618308	0.803299	101106371	oas:101106371	101106371	CACNA1D
Apoptosis	1	88	0.618308	0.803299	101120189	oas:101120189	101120189	BIRC3
Tuberculosis	2	193	0.621768	0.803299	101115494 101102681	oas:101115494 oas:101102681	101115494 101102681	RFX5 NFYC
NF-kappa B signaling pathway	1	89	0.622423	0.803299	101120189	oas:101120189	101120189	BIRC3
Circadian entrainment	1	96	0.650022	0.812008	101106371	oas:101106371	101106371	CACNA1D
mRNA surveillance pathway	1	99	0.661225	0.812008	101113409	oas:101113409	101113409	PPP2R2B
Pancreatic secretion	1	100	0.66488	0.812008	101109935	oas:101109935	101109935	PLA2G10
Glycerophospholipid metabolism	1	101	0.668495	0.812008	101109935	oas:101109935	101109935	PLA2G10
Rap1 signaling pathway	2	212	0.671891	0.812008	101118322 101112735	oas:101118322 oas:101112735	101118322 101112735	PRKCI TLN2
Herpes simplex infection	2	213	0.674374	0.812008	101107358 101117560	oas:101107358 oas:101123349	101107358 101123349	EIF2AK4
Proteoglycans in cancer	2	214	0.676842	0.812008	101118865 101114404	oas:101118865 oas:101114404	101118865 101114404	SOS1 CBLB
Retrograde endocannabinoid signaling	1	104	0.67911	0.812008	101106371	oas:101106371	101106371	CACNA1D
cAMP signaling pathway	2	216	0.681733	0.812008	101121961 101106371	oas:101121961 oas:101106371	101121961 101106371	TNNI3 CACNA1D
Serotonergic synapse	1	109	0.696053	0.812008	101106371	oas:101106371	101106371	CACNA1D
TNF signaling pathway	1	110	0.699333	0.812008	101120189	oas:101120189	101120189	BIRC3
Glutamatergic synapse	1	113	0.708964	0.812008	101106371	oas:101106371	101106371	CACNA1D
Cholinergic synapse	1	114	0.712105	0.812008	101106371	oas:101106371	101106371	CACNA1D
Protein digestion and absorption	1	115	0.715212	0.812008	101117548	oas:101117548	101117548	COL11A1
Oocyte meiosis	1	115	0.715212	0.812008	101101939	oas:101101939	101101939	BTRC
Chagas disease (American trypanosomiasis)	1	115	0.715212	0.812008	101113409	oas:101113409	101113409	PPP2R2B
Thyroid hormone signaling pathway	1	118	0.724336	0.81623	101106112	oas:101106112	101106112	SIN3A
Cell cycle	1	134	0.768297	0.858564	101121483	oas:101121483	101121483	CDC14A
Measles	1	136	0.773276	0.858564	101107358	oas:101107358	101107358	EIF2AK4
Signaling pathways regulating pluripotency of stem cells	1	141	0.785262	0.865508	443229	oas:443229	443229	SMAD1
HTLV-I infection	2	275	0.80055	0.875964	101112735 101114794	oas:101112735 oas:101114794	101112735 101114794	TLN2 ELK4
Spliceosome	1	151	0.807374	0.877075	101117560	oas:101123349	101123349	NA
Oxytocin signaling pathway	1	157	0.819536	0.883928	101106371	oas:101106371	101106371	CACNA1D
RNA transport	1	167	0.83813	0.892295	101111583	oas:101111583	101111583	TRNT1
Phagosome	1	169	0.841613	0.892295	101118215	oas:101118215	101118215	DYNC2H1
cGMP-PKG signaling pathway	1	171	0.845021	0.892295	101106371	oas:101106371	101106371	CACNA1D
Influenza A	1	180	0.859477	0.901257	101107358	oas:101107358	101107358	EIF2AK4
Calcium signaling pathway	1	186	0.86836	0.904292	101106371	oas:101106371	101106371	CACNA1D
Alzheimer's disease	1	192	0.876683	0.905936	101106371	oas:101106371	101106371	CACNA1D
Epstein-Barr virus infection	1	196	0.881938	0.905936	101107358	oas:101107358	101107358	EIF2AK4
Viral carcinogenesis	1	220	0.9091	0.921303	101117560	oas:101123349	101123349	NA
Regulation of actin cytoskeleton	1	220	0.9091	0.921303	101118865	oas:101118865	101118865	SOS1
Metabolic pathways	9	1256	0.930571	0.936775	101112848 101118412 101118798 101111781 101109935 101116797 101120469 101105931 654404	oas:101112848 oas:101118412 oas:101118798 oas:101111781 oas:101109935 oas:101116797 oas:101120469 oas:101105931 oas:654404	101112848 101118412 101118798 101111781 101109935 101116797 101120469 101105931 654404	INPP4B B3GALT5 ALDH3A2 ACSL4 PLA2G10 MTR CSGALNACT1 POLG2 ACLY
Neuroactive ligand-receptor interaction	1	286	0.955768	0.955768	101117637	oas:101117637	101117637	P2RY14

## Sheet: MF vs wF lncRNA cis
gene list: cis-target genes of DE lncRNAs identified in MF vs. wF
Term	Sample number	Background number	P-value	Corrected P-value	UniGenes	KO	Entrez ID	Ensembl ID
Ribosome	2	240	0.0104122	0.128851	106991620 101107747	oas:101123279 oas:101107747	101123279 101107747	MRPL24
Glutathione metabolism	1	53	0.0343089	0.128851	101113445	oas:101113445	101113445	TXNDC12
VEGF signaling pathway	1	61	0.0392968	0.128851	101108005	oas:101108005	101108005	SH2D2A
Renal cell carcinoma	1	68	0.0436414	0.128851	101117367	oas:101117367	101117367	EGLN3
Prostate cancer	1	87	0.0553412	0.128851	101108266	oas:101108266	101108266	INSRR
Hematopoietic cell lineage	1	90	0.0571763	0.128851	101122909	oas:101122909	101122909	NA
Rheumatoid arthritis	1	100	0.0632689	0.128851	101122909	oas:101122909	101122909	NA
HIF-1 signaling pathway	1	109	0.0687207	0.128851	101117367	oas:101117367	101117367	EGLN3
Tight junction	1	135	0.0843038	0.129663	101112608	oas:101112608	101112608	RAB3B
Jak-STAT signaling pathway	1	167	0.103147	0.129663	101122909	oas:101122909	101122909	NA
RNA transport	1	167	0.103147	0.129663	105609508	oas:100270711	100270711	EIF1AX
Transcriptional misregulation in cancer	1	168	0.10373	0.129663	101109505	oas:101109505	101109505	PRCC
Regulation of actin cytoskeleton	1	220	0.13356	0.152132	101108266	oas:101108266	101108266	INSRR
Cytokine-cytokine receptor interaction	1	235	0.14199	0.152132	101122909	oas:101122909	101122909	NA
Pathways in cancer	1	336	0.196781	0.196781	101117367	oas:101117367	101117367	EGLN3

## Sheet: MF vs wF lncRNA trans
gene list: trans-target genes of DE lncRNAs identified in MF vs. wF
Term	Sample number	Background number	P-value	Corrected P-value	UniGenes	KO	Entrez ID	Ensembl ID
Drug metabolism - other enzymes	3	38	0.00493692	0.508636	101116336 101122788 101120889	oas:101116336 oas:101119136 oas:101120889	101116336 101119136 101120889	NAT1
Insulin signaling pathway	5	144	0.00863412	0.508636	101103425 101102896 101108178 101113460 101102871	oas:101103425 oas:101102896 oas:101108178 oas:101113460 oas:101102871	101103425 101102896 101108178 101113460 101102871	PRKAA1 PIK3CG SORBS1 FBP2 PPP1R3B
Natural killer cell mediated cytotoxicity	4	105	0.013609	0.508636	101102896 101114153 105611742 101120709	oas:101102896 oas:101114153 oas:101107340 oas:101120709	101102896 101114153 101107340 101120709	PIK3CG TNFSF10 VAV3
Pentose and glucuronate interconversions	2	29	0.0278803	0.508636	101123013 101122788	oas:101123013 oas:101119136	101123013 101119136	RPE
Pentose phosphate pathway	2	30	0.0295772	0.508636	101123013 101113460	oas:101123013 oas:101113460	101123013 101113460	RPE FBP2
Fructose and mannose metabolism	2	30	0.0295772	0.508636	101101931 101113460	oas:101101931 oas:101113460	101101931 101113460	GMDS FBP2
Measles	4	136	0.0307464	0.508636	101121494 101102896 101114153 105611742	oas:101121494 oas:101102896 oas:101114153 oas:101107340	101121494 101102896 101114153 101107340	RAB9B PIK3CG TNFSF10
Regulation of autophagy	2	32	0.0330904	0.508636	101103425 105611742	oas:101103425 oas:101107340	101103425 101107340	PRKAA1
Bile secretion	3	83	0.036045	0.508636	443268 101119972 105614203	oas:443268 oas:101119972 oas:101109370	443268 101119972 101109370	AQP4 SLCO1A2
Fc gamma R-mediated phagocytosis	3	87	0.0403933	0.512995	101113616 101120709 101102896	oas:101113616 oas:101120709 oas:101102896	101113616 101120709 101102896	VASP VAV3 PIK3CG
T cell receptor signaling pathway	3	108	0.0672616	0.693245	101102485 101120709 101102896	oas:101102485 oas:101120709 oas:101102896	101102485 101120709 101102896	TEC VAV3 PIK3CG
Chemokine signaling pathway	4	182	0.0723806	0.693245	101102896 101114927 101120709 101104302	oas:101102896 oas:101114927 oas:101120709 oas:101104302	101102896 101114927 101120709 101104302	PIK3CG GNG4 VAV3 CCL20
ABC transporters	2	55	0.0831388	0.693245	105614203 101115555	oas:101109370 oas:101115555	101109370 101115555	ABCA6
Leukocyte transendothelial migration	3	123	0.0902987	0.693245	101113616 101120709 101102896	oas:101113616 oas:101120709 oas:101102896	101113616 101120709 101102896	VASP VAV3 PIK3CG
AMPK signaling pathway	3	126	0.0952548	0.693245	101103425 101102896 101113460	oas:101103425 oas:101102896 oas:101113460	101103425 101102896 101113460	PRKAA1 PIK3CG FBP2
Osteoclast differentiation	3	127	0.0969313	0.693245	101102485 106991510 101102896	oas:101102485 oas:101105937 oas:101102896	101102485 101105937 101102896	TEC PIK3CG
Axon guidance	3	127	0.0969313	0.693245	100125613 101109148 101119989	oas:100125613 oas:101109148 oas:101119989	100125613 101109148 101119989	UNC5D EPHA5
FoxO signaling pathway	3	132	0.105491	0.693245	101103425 101102896 101114153	oas:101103425 oas:101102896 oas:101114153	101103425 101102896 101114153	PRKAA1 PIK3CG TNFSF10
mTOR signaling pathway	2	66	0.111901	0.693245	101103425 101102896	oas:101103425 oas:101102896	101103425 101102896	PRKAA1 PIK3CG
Fc epsilon RI signaling pathway	2	66	0.111901	0.693245	101102896 101120709	oas:101102896 oas:101120709	101102896 101120709	PIK3CG VAV3
Synaptic vesicle cycle	2	67	0.114631	0.693245	101123470 101114341	oas:101123470 oas:101102712	101123470 101102712	UNC13C SYT1
B cell receptor signaling pathway	2	69	0.120141	0.693543	101102896 101120709	oas:101102896 oas:101120709	101102896 101120709	PIK3CG VAV3
Glycosaminoglycan biosynthesis - keratan sulfate	1	15	0.1264	0.694133	101111372	oas:101111372	101111372	FUT8
Chemical carcinogenesis	2	73	0.131351	0.694133	101120889 101122788	oas:101120889 oas:101119136	101120889 101119136	NAT1
Ubiquitin mediated proteolysis	3	149	0.13664	0.694133	105601864 101108584 101107195	oas:100302360 oas:101108584 oas:101111026	100302360 101108584 101111026	UBE2N BRCA1
Transcriptional misregulation in cancer	3	168	0.174621	0.719736	101109265 101111372 101118252	oas:101109265 oas:101111372 oas:100135447	101109265 101111372 100135447	CDK14 FUT8 H3F3A
Apoptosis	2	88	0.175203	0.719736	101102896 101114153	oas:101102896 oas:101114153	101102896 101114153	PIK3CG TNFSF10
Ascorbate and aldarate metabolism	1	23	0.183503	0.719736	101122788	oas:101119136	101119136	NA
PI3K-Akt signaling pathway	5	356	0.188776	0.719736	101103425 101102896 101108584 105611742 101114927	oas:101103425 oas:101102896 oas:101108584 oas:101107340 oas:101114927	101103425 101102896 101108584 101107340 101114927	PRKAA1 PIK3CG BRCA1 GNG4
Influenza A	3	180	0.199967	0.719736	101102896 101114153 105611742	oas:101102896 oas:101114153 oas:101107340	101102896 101114153 101107340	PIK3CG TNFSF10
Inflammatory mediator regulation of TRP channels	2	100	0.211706	0.719736	101102896 101120735	oas:101102896 oas:101120735	101102896 101120735	PIK3CG
Toll-like receptor signaling pathway	2	104	0.224044	0.719736	101102896 105611742	oas:101102896 oas:101107340	101102896 101107340	PIK3CG
Carbon metabolism	2	109	0.239539	0.719736	101123013 101113460	oas:101123013 oas:101113460	101123013 101113460	RPE FBP2
TNF signaling pathway	2	110	0.242645	0.719736	101102896 101104302	oas:101102896 oas:101104302	101102896 101104302	PIK3CG CCL20
Circadian rhythm	1	32	0.243315	0.719736	101103425	oas:101103425	101103425	PRKAA1
Cholinergic synapse	2	114	0.255085	0.719736	101102896 101114927	oas:101102896 oas:101114927	101102896 101114927	PIK3CG GNG4
Focal adhesion	3	210	0.266438	0.719736	101113616 101120709 101102896	oas:101113616 oas:101120709 oas:101102896	101113616 101120709 101102896	VASP VAV3 PIK3CG
Porphyrin and chlorophyll metabolism	1	37	0.274637	0.719736	101122788	oas:101119136	101119136	NA
cAMP signaling pathway	3	216	0.280077	0.719736	101102896 105614203 101120709	oas:101102896 oas:101109370 oas:101120709	101102896 101109370 101120709	PIK3CG VAV3
Aldosterone-regulated sodium reabsorption	1	39	0.286802	0.719736	101102896	oas:101102896	101102896	PIK3CG
Carbohydrate digestion and absorption	1	43	0.310526	0.719736	101102896	oas:101102896	101102896	PIK3CG
Hepatitis C	2	132	0.311021	0.719736	101102896 105611742	oas:101102896 oas:101107340	101102896 101107340	PIK3CG
Platelet activation	2	134	0.317199	0.719736	101113616 101102896	oas:101113616 oas:101102896	101113616 101102896	VASP PIK3CG
Type II diabetes mellitus	1	45	0.322091	0.719736	101102896	oas:101102896	101102896	PIK3CG
Cytokine-cytokine receptor interaction	3	235	0.323593	0.719736	101114153 105611742 101104302	oas:101114153 oas:101107340 oas:101104302	101114153 101107340 101104302	TNFSF10 CCL20
Vasopressin-regulated water reabsorption	1	47	0.333464	0.719736	443268	oas:443268	443268	AQP4
Signaling pathways regulating pluripotency of stem cells	2	141	0.338715	0.719736	101123250 101102896	oas:101123250 oas:101102896	101123250 101102896	PCGF5 PIK3CG
N-Glycan biosynthesis	1	48	0.339079	0.719736	101111372	oas:101111372	101111372	FUT8
Amino sugar and nucleotide sugar metabolism	1	48	0.339079	0.719736	101101931	oas:101101931	101101931	GMDS
Starch and sucrose metabolism	1	49	0.344646	0.719736	101122788	oas:101119136	101119136	NA
Fanconi anemia pathway	1	51	0.355642	0.719736	101108584	oas:101108584	101108584	BRCA1
Hepatitis B	2	148	0.360022	0.719736	101102896 105611742	oas:101102896 oas:101107340	101102896 101107340	PIK3CG
Endometrial cancer	1	52	0.361071	0.719736	101102896	oas:101102896	101102896	PIK3CG
Hedgehog signaling pathway	1	53	0.366455	0.719736	101109276	oas:101109276	101109276	CSNK1G1
Non-small cell lung cancer	1	54	0.371793	0.719736	101102896	oas:101102896	101102896	PIK3CG
Oxytocin signaling pathway	2	157	0.387037	0.719736	101103425 101102896	oas:101103425 oas:101102896	101103425 101102896	PRKAA1 PIK3CG
Acute myeloid leukemia	1	58	0.392702	0.719736	101102896	oas:101102896	101102896	PIK3CG
Cytosolic DNA-sensing pathway	1	58	0.392702	0.719736	105611742	oas:101107340	101107340	NA
Drug metabolism - cytochrome P450	1	60	0.402895	0.719736	101122788	oas:101119136	101119136	NA
Retinol metabolism	1	61	0.407928	0.719736	101122788	oas:101119136	101119136	NA
VEGF signaling pathway	1	61	0.407928	0.719736	101102896	oas:101102896	101102896	PIK3CG
Inositol phosphate metabolism	1	61	0.407928	0.719736	101102896	oas:101102896	101102896	PIK3CG
Metabolism of xenobiotics by cytochrome P450	1	62	0.412918	0.719736	101122788	oas:101119136	101119136	NA
Jak-STAT signaling pathway	2	167	0.416455	0.719736	101102896 105611742	oas:101102896 oas:101107340	101102896 101107340	PIK3CG
Glioma	1	63	0.417866	0.719736	101102896	oas:101102896	101102896	PIK3CG
Glycolysis / Gluconeogenesis	1	63	0.417866	0.719736	101113460	oas:101113460	101113460	FBP2
Autoimmune thyroid disease	1	63	0.417866	0.719736	105611742	oas:101107340	101107340	NA
Pancreatic cancer	1	64	0.422773	0.719736	101102896	oas:101102896	101102896	PIK3CG
cGMP-PKG signaling pathway	2	171	0.428026	0.719736	101113616 101102896	oas:101113616 oas:101102896	101113616 101102896	VASP PIK3CG
Steroid hormone biosynthesis	1	66	0.432464	0.719736	101122788	oas:101119136	101119136	NA
Renal cell carcinoma	1	68	0.441993	0.719736	101102896	oas:101102896	101102896	PIK3CG
Non-alcoholic fatty liver disease (NAFLD)	2	177	0.445153	0.719736	101103425 101102896	oas:101103425 oas:101102896	101103425 101102896	PRKAA1 PIK3CG
Melanoma	1	69	0.446698	0.719736	101102896	oas:101102896	101102896	PIK3CG
PPAR signaling pathway	1	70	0.451363	0.719736	101108178	oas:101108178	101108178	SORBS1
Colorectal cancer	1	70	0.451363	0.719736	101102896	oas:101102896	101102896	PIK3CG
Alcoholism	2	181	0.456413	0.719736	101114927 101118252	oas:101114927 oas:100135447	101114927 100135447	GNG4 H3F3A
MicroRNAs in cancer	2	184	0.464771	0.719736	101108584 101120745	oas:101108584 oas:101120745	101108584 101120745	BRCA1 EZH2
Adherens junction	1	73	0.465125	0.719736	101108178	oas:101108178	101108178	SORBS1
Adipocytokine signaling pathway	1	74	0.469635	0.719736	101103425	oas:101103425	101103425	PRKAA1
Chronic myeloid leukemia	1	75	0.474108	0.719736	101102896	oas:101102896	101102896	PIK3CG
Biosynthesis of amino acids	1	75	0.474108	0.719736	101123013	oas:101123013	101123013	RPE
RIG-I-like receptor signaling pathway	1	76	0.478543	0.719736	105611742	oas:101107340	101107340	NA
RNA degradation	1	76	0.478543	0.719736	101105519	oas:101105519	101105519	CNOT1
Hypertrophic cardiomyopathy (HCM)	1	77	0.482941	0.719736	101103425	oas:101103425	101103425	PRKAA1
Tuberculosis	2	193	0.489386	0.719736	105611742 101102681	oas:101107340 oas:101102681	101107340 101102681	NFYC
Bacterial invasion of epithelial cells	1	80	0.495914	0.719736	101102896	oas:101102896	101102896	PIK3CG
Phosphatidylinositol signaling system	1	80	0.495914	0.719736	101102896	oas:101102896	101102896	PIK3CG
Antigen processing and presentation	1	82	0.504382	0.719736	101102681	oas:101102681	101102681	NFYC
Prolactin signaling pathway	1	82	0.504382	0.719736	101102896	oas:101102896	101102896	PIK3CG
Prostate cancer	1	87	0.524939	0.725487	101102896	oas:101102896	101102896	PIK3CG
ErbB signaling pathway	1	87	0.524939	0.725487	101102896	oas:101102896	101102896	PIK3CG
GABAergic synapse	1	88	0.528947	0.725487	101114927	oas:101114927	101114927	GNG4
Rap1 signaling pathway	2	212	0.538963	0.725487	101113616 101102896	oas:101113616 oas:101102896	101113616 101102896	VASP PIK3CG
Progesterone-mediated oocyte maturation	1	93	0.548489	0.725487	101102896	oas:101102896	101102896	PIK3CG
Morphine addiction	1	93	0.548489	0.725487	101114927	oas:101114927	101114927	GNG4
Small cell lung cancer	1	94	0.5523	0.725487	101102896	oas:101102896	101102896	PIK3CG
Regulation of actin cytoskeleton	2	220	0.558827	0.725487	101102896 101120709	oas:101102896 oas:101120709	101102896 101120709	PIK3CG VAV3
Circadian entrainment	1	96	0.559825	0.725487	101114927	oas:101114927	101114927	GNG4
mRNA surveillance pathway	1	99	0.570877	0.727224	101117944	oas:101117944	101117944	SMG6
Rheumatoid arthritis	1	100	0.5745	0.727224	101104302	oas:101104302	101104302	CCL20
Estrogen signaling pathway	1	102	0.581654	0.727224	101102896	oas:101102896	101102896	PIK3CG
Retrograde endocannabinoid signaling	1	104	0.588688	0.727224	101114927	oas:101114927	101114927	GNG4
Ras signaling pathway	2	233	0.589796	0.727224	101102896 101114927	oas:101102896 oas:101114927	101102896 101114927	PIK3CG GNG4
Serotonergic synapse	1	109	0.605763	0.728588	101114927	oas:101114927	101114927	GNG4
HIF-1 signaling pathway	1	109	0.605763	0.728588	101102896	oas:101102896	101102896	PIK3CG
Amoebiasis	1	113	0.618913	0.728588	101102896	oas:101102896	101102896	PIK3CG
Glutamatergic synapse	1	113	0.618913	0.728588	101114927	oas:101114927	101114927	GNG4
Protein digestion and absorption	1	115	0.625323	0.728588	105606024	oas:101117738	101117738	NA
Chagas disease (American trypanosomiasis)	1	115	0.625323	0.728588	101102896	oas:101102896	101102896	PIK3CG
Thyroid hormone signaling pathway	1	118	0.634738	0.732834	101102896	oas:101102896	101102896	PIK3CG
Neurotrophin signaling pathway	1	123	0.64991	0.74359	101102896	oas:101102896	101102896	PIK3CG
Dopaminergic synapse	1	131	0.67289	0.755165	101114927	oas:101114927	101114927	GNG4
Cell cycle	1	134	0.681115	0.755165	101113682	oas:101113682	101113682	TTK
Toxoplasmosis	1	134	0.681115	0.755165	101102896	oas:101102896	101102896	PIK3CG
Tight junction	1	135	0.683811	0.755165	101120756	oas:101120756	101120756	EPB41L2
Systemic lupus erythematosus	1	145	0.709551	0.776836	101118252	oas:100135447	100135447	H3F3A
Adrenergic signaling in cardiomyocytes	1	151	0.723982	0.785861	101102896	oas:101102896	101102896	PIK3CG
Protein processing in endoplasmic reticulum	1	176	0.776819	0.836068	101107195	oas:101111026	101111026	NA
Epstein-Barr virus infection	1	196	0.811737	0.866307	101102896	oas:101102896	101102896	PIK3CG
Herpes simplex infection	1	213	0.837104	0.880063	105611742	oas:101107340	101107340	NA
Proteoglycans in cancer	1	214	0.838485	0.880063	101102896	oas:101102896	101102896	PIK3CG
Viral carcinogenesis	1	220	0.846533	0.881226	101102896	oas:101102896	101102896	PIK3CG
Endocytosis	1	226	0.85418	0.881959	101104195	oas:101104195	101104195	RAB31
HTLV-I infection	1	275	0.903992	0.919843	101102896	oas:101102896	101102896	PIK3CG
Metabolic pathways	7	1256	0.910973	0.919843	101113460 101111372 101101931 101123013 101122788 101120889 101116336	oas:101113460 oas:101111372 oas:101101931 oas:101123013 oas:101119136 oas:101120889 oas:101116336	101113460 101111372 101101931 101123013 101119136 101120889 101116336	FBP2 FUT8 GMDS RPE NAT1
Neuroactive ligand-receptor interaction	1	286	0.9126	0.919843	101120735	oas:101120735	101120735	NA
Pathways in cancer	1	336	0.943004	0.943004	101102896	oas:101102896	101102896	PIK3CG

## Sheet: MF vs wF mRNA
gene list: DE mRNAs identified in MF vs. wF
Term	Sample number	Background number	P-value	Corrected P-value	UniGenes	KO	Entrez ID	Ensembl ID
Amino sugar and nucleotide sugar metabolism	4	48	0.00217109	0.299611	101101931 101107778 101106806 101109315	oas:101101931 oas:101107778 oas:101106806 oas:101109315	101101931 101107778 101106806 101109315	GMDS UXS1 UAP1
Platelet activation	5	134	0.0158888	0.645449	101108864 101118322 101112735 101102013 101106864	oas:101108864 oas:101118322 oas:101112735 oas:101102013 oas:101106864	101108864 101118322 101112735 101102013 101106864	ITPR1 PRKCI TLN2 ORAI1 PLCB4
Endocytosis	6	226	0.0364049	0.645449	101115974 101114400 101117366 100885768 101121612 101118322	oas:101115974 oas:101114400 oas:101117366 oas:100885768 oas:101121612 oas:101118322	101115974 101114400 101117366 100885768 101121612 101118322	AP2B1 ZFYVE9 ADRBK2 TFRC VPS36 PRKCI
Oocyte meiosis	4	115	0.037057	0.645449	101108864 101101939 101117404 101107136	oas:101108864 oas:101101939 oas:101117404 oas:101107136	101108864 101101939 101117404 101107136	ITPR1 BTRC BUB1 FBXW11
Arrhythmogenic right ventricular cardiomyopathy (ARVC)	3	70	0.0416646	0.645449	101122960 101107517 101105365	oas:101122960 oas:101107517 oas:101105365	101122960 101107517 101105365	CACNB1 ITGB8 CACNA2D3
Gastric acid secretion	3	72	0.0445583	0.645449	101108864 101111729 101106864	oas:101108864 oas:101111729 oas:101106864	101108864 101111729 101106864	ITPR1 KCNK2 PLCB4
Circadian rhythm	2	32	0.0495056	0.645449	101101939 101107136	oas:101101939 oas:101107136	101101939 101107136	BTRC FBXW11
Hypertrophic cardiomyopathy (HCM)	3	77	0.0522162	0.645449	101122960 101107517 101105365	oas:101122960 oas:101107517 oas:101105365	101122960 101107517 101105365	CACNB1 ITGB8 CACNA2D3
Cell cycle	4	134	0.0580401	0.645449	101121483 101110906 101117404 101105579	oas:101121483 oas:101110906 oas:101117404 oas:101105579	101121483 101110906 101117404 101105579	CDC14A CDC14B BUB1 CCNA1
Tight junction	4	135	0.059289	0.645449	101118322 101120756 443200 101120768	oas:101118322 oas:101120756 oas:443200 oas:101120768	101118322 101120756 443200 101120768	PRKCI EPB41L2 ZO1 EPB41L1
Dilated cardiomyopathy	3	83	0.0621829	0.645449	101122960 101107517 101105365	oas:101122960 oas:101107517 oas:101105365	101122960 101107517 101105365	CACNB1 ITGB8 CACNA2D3
Wnt signaling pathway	4	141	0.0670807	0.645449	101101939 101111508 101106864 101107136	oas:101101939 oas:101111508 oas:101106864 oas:101107136	101101939 101111508 101106864 101107136	BTRC TBL1XR1 PLCB4 FBXW11
GnRH signaling pathway	3	87	0.0692812	0.645449	101108864 101106906 101106864	oas:101108864 oas:101106906 oas:101106864	101108864 101106906 101106864	ITPR1 PTK2B PLCB4
Gap junction	3	89	0.072962	0.645449	101108864 443200 101106864	oas:101108864 oas:443200 oas:101106864	101108864 443200 101106864	ITPR1 ZO1 PLCB4
Salivary secretion	3	90	0.0748346	0.645449	101108864 100137068 101106864	oas:101108864 oas:100137068 oas:101106864	101108864 100137068 101106864	ITPR1 PLCB4
Hematopoietic cell lineage	3	90	0.0748346	0.645449	100885768 101102835 443017	oas:100885768 oas:101102835 oas:443017	100885768 101102835 443017	TFRC CD22 CR2
Endocrine and other factor-regulated calcium reabsorption	2	44	0.0842293	0.683743	101115974 101106864	oas:101115974 oas:101106864	101115974 101106864	AP2B1 PLCB4
Oxytocin signaling pathway	4	157	0.0902893	0.692218	101108864 101122960 101105365 101106864	oas:101108864 oas:101122960 oas:101105365 oas:101106864	101108864 101122960 101105365 101106864	ITPR1 CACNB1 CACNA2D3 PLCB4
N-Glycan biosynthesis	2	48	0.0970561	0.703231	101107672 101111372	oas:101107672 oas:101111372	101107672 101111372	MGAT5 FUT8
Mineral absorption	2	50	0.103664	0.703231	101116391 100137068	oas:101116391 oas:100137068	101116391 100137068	NA
Fanconi anemia pathway	2	51	0.107013	0.703231	101122755 101123503	oas:101122755 oas:101123503	101122755 101123503	SLX1A FANCD2
Hedgehog signaling pathway	2	53	0.113797	0.713817	101101939 101107136	oas:101101939 oas:101107136	101101939 101107136	BTRC FBXW11
Glutamatergic synapse	3	113	0.123313	0.719755	101108864 101117366 101106864	oas:101108864 oas:101117366 oas:101106864	101108864 101117366 101106864	ITPR1 ADRBK2 PLCB4
Long-term depression	2	59	0.134762	0.719755	101108864 101106864	oas:101108864 oas:101106864	101108864 101106864	ITPR1 PLCB4
Non-homologous end-joining	1	13	0.1375	0.719755	101116239	oas:101116239	101116239	LIG4
Calcium signaling pathway	4	186	0.140571	0.719755	101108864 101106906 101102013 101106864	oas:101108864 oas:101106906 oas:101102013 oas:101106864	101108864 101106906 101102013 101106864	ITPR1 PTK2B ORAI1 PLCB4
Vascular smooth muscle contraction	3	126	0.154629	0.719755	101108864 101106864 101115511	oas:101108864 oas:101106864 oas:101115511	101108864 101106864 101115511	ITPR1 PLCB4 CALCRL
Glycosaminoglycan biosynthesis - keratan sulfate	1	15	0.155541	0.719755	101111372	oas:101111372	101111372	FUT8
Long-term potentiation	2	67	0.163889	0.719755	101108864 101106864	oas:101108864 oas:101106864	101108864 101106864	ITPR1 PLCB4
B cell receptor signaling pathway	2	69	0.171337	0.719755	101102835 443017	oas:101102835 oas:443017	101102835 443017	CD22 CR2
Selenocompound metabolism	1	17	0.173205	0.719755	101116797	oas:101116797	101116797	MTR
Thyroid hormone synthesis	2	70	0.175082	0.719755	101108864 101106864	oas:101108864 oas:101106864	101108864 101106864	ITPR1 PLCB4
Complement and coagulation cascades	2	73	0.186393	0.719755	443017 101119740	oas:443017 oas:101119740	443017 101119740	CR2
One carbon pool by folate	1	19	0.190501	0.719755	101116797	oas:101116797	101116797	MTR
Rap1 signaling pathway	4	212	0.193069	0.719755	101118322 101106433 101112735 101106864	oas:101118322 oas:101106433 oas:101112735 oas:101106864	101118322 101106433 101112735 101106864	PRKCI THBS1 TLN2 PLCB4
TGF-beta signaling pathway	2	78	0.205457	0.719755	101106433 101114400	oas:101106433 oas:101114400	101106433 101114400	THBS1 ZFYVE9
Phosphatidylinositol signaling system	2	80	0.213143	0.719755	101108864 101106864	oas:101108864 oas:101106864	101108864 101106864	ITPR1 PLCB4
Ubiquitin mediated proteolysis	3	149	0.215017	0.719755	101101939 101107136 101107195	oas:101101939 oas:101107136 oas:101111026	101101939 101107136 101111026	BTRC FBXW11
Adrenergic signaling in cardiomyocytes	3	151	0.220495	0.719755	101122960 101105365 101106864	oas:101122960 oas:101105365 oas:101106864	101122960 101105365 101106864	CACNB1 CACNA2D3 PLCB4
Antigen processing and presentation	2	82	0.220855	0.719755	101120364 101102681	oas:100144754 oas:101102681	100144754 101102681	MHCII-DRB1, Ovar-DRB1 NFYC
Hippo signaling pathway	3	153	0.226001	0.719755	101101939 101107136 101118322	oas:101101939 oas:101107136 oas:101118322	101101939 101107136 101118322	BTRC FBXW11 PRKCI
Cardiac muscle contraction	2	84	0.22859	0.719755	101122960 101105365	oas:101122960 oas:101105365	101122960 101105365	CACNB1 CACNA2D3
Fatty acid elongation	1	24	0.232182	0.719755	101111925	oas:101111925	101111925	ACAA2
Cell adhesion molecules (CAMs)	3	156	0.234309	0.719755	101107517 101102835 101120364	oas:101107517 oas:101102835 oas:100144754	101107517 101102835 100144754	ITGB8 CD22 MHCII-DRB1, Ovar-DRB1
Glycosylphosphatidylinositol(GPI)-anchor biosynthesis	1	25	0.240257	0.719755	101110522	oas:101110522	101110522	PIGW
ECM-receptor interaction	2	89	0.247997	0.719755	101107517 101106433	oas:101107517 oas:101106433	101107517 101106433	ITGB8 THBS1
Progesterone-mediated oocyte maturation	2	93	0.263564	0.719755	101117404 101105579	oas:101117404 oas:101105579	101117404 101105579	BUB1 CCNA1
Phagosome	3	169	0.27086	0.719755	101106433 101120364 100885768	oas:101106433 oas:100144754 oas:100885768	101106433 100144754 100885768	THBS1 MHCII-DRB1, Ovar-DRB1 TFRC
Circadian entrainment	2	96	0.275243	0.719755	101108864 101106864	oas:101108864 oas:101106864	101108864 101106864	ITPR1 PLCB4
Fructose and mannose metabolism	1	30	0.279385	0.719755	101101931	oas:101101931	101101931	GMDS
Pancreatic secretion	2	100	0.290798	0.719755	101108864 101106864	oas:101108864 oas:101106864	101108864 101106864	ITPR1 PLCB4
Inflammatory mediator regulation of TRP channels	2	100	0.290798	0.719755	101108864 101106864	oas:101108864 oas:101106864	101108864 101106864	ITPR1 PLCB4
Estrogen signaling pathway	2	102	0.298562	0.719755	101108864 101106864	oas:101108864 oas:101106864	101108864 101106864	ITPR1 PLCB4
Primary immunodeficiency	1	33	0.301891	0.719755	101102013	oas:101102013	101102013	ORAI1
Retrograde endocannabinoid signaling	2	104	0.306312	0.719755	101108864 101106864	oas:101108864 oas:101106864	101108864 101106864	ITPR1 PLCB4
Chemokine signaling pathway	3	182	0.307983	0.719755	101106906 101117366 101106864	oas:101106906 oas:101117366 oas:101106864	101106906 101117366 101106864	PTK2B ADRBK2 PLCB4
African trypanosomiasis	1	35	0.316504	0.719755	101106864	oas:101106864	101106864	PLCB4
Base excision repair	1	36	0.323696	0.719755	101102431	oas:101102431	101102431	MBD4
Bladder cancer	1	36	0.323696	0.719755	101106433	oas:101106433	101106433	THBS1
Serotonergic synapse	2	109	0.32561	0.719755	101108864 101106864	oas:101108864 oas:101106864	101108864 101106864	ITPR1 PLCB4
Cholinergic synapse	2	114	0.344767	0.719755	101108864 101106864	oas:101108864 oas:101106864	101108864 101106864	ITPR1 PLCB4
Asthma	1	39	0.344823	0.719755	101120364	oas:100144754	100144754	MHCII-DRB1, Ovar-DRB1
Cysteine and methionine metabolism	1	40	0.351719	0.719755	101116797	oas:101116797	101116797	MTR
Thyroid hormone signaling pathway	2	118	0.359966	0.719755	101104249 101106864	oas:101104249 oas:101106864	101104249 101106864	NCOA2 PLCB4
Carbohydrate digestion and absorption	1	43	0.371974	0.719755	101105355	oas:101105355	101105355	SLC37A4
Nucleotide excision repair	1	43	0.371974	0.719755	105604515	oas:101109650	101109650	XPC
Fatty acid degradation	1	43	0.371974	0.719755	101111925	oas:101111925	101111925	ACAA2
Huntington's disease	3	208	0.382397	0.719755	101108864 101115974 101106864	oas:101108864 oas:101115974 oas:101106864	101108864 101115974 101106864	ITPR1 AP2B1 PLCB4
Focal adhesion	3	210	0.388072	0.719755	101107517 101112735 101106433	oas:101107517 oas:101112735 oas:101106433	101107517 101112735 101106433	ITGB8 TLN2 THBS1
AMPK signaling pathway	2	126	0.389955	0.719755	100302087 101105579	oas:100302087 oas:101105579	100302087 101105579	STRADA CCNA1
Herpes simplex infection	3	213	0.396561	0.719755	101120364 443504 101117560	oas:100144754 oas:443504 oas:101123349	100144754 443504 101123349	MHCII-DRB1, Ovar-DRB1 EF-1, EEF1D, delta
Valine, leucine and isoleucine degradation	1	47	0.398003	0.719755	101111925	oas:101111925	101111925	ACAA2
Proteoglycans in cancer	3	214	0.399383	0.719755	101108864 101106433 101115623	oas:101108864 oas:101106433 oas:101115623	101108864 101106433 101115623	ITPR1 THBS1 ANK2
Fatty acid metabolism	1	48	0.40434	0.719755	101111925	oas:101111925	101111925	ACAA2
Aminoacyl-tRNA biosynthesis	1	48	0.40434	0.719755	101109674	oas:101109674	101109674	IARS
Dopaminergic synapse	2	131	0.408381	0.719755	101108864 101106864	oas:101108864 oas:101106864	101108864 101106864	ITPR1 PLCB4
Starch and sucrose metabolism	1	49	0.410611	0.719755	101107778	oas:101107778	101107778	UXS1
Graft-versus-host disease	1	49	0.410611	0.719755	101120364	oas:100144754	100144754	MHCII-DRB1, Ovar-DRB1
FoxO signaling pathway	2	132	0.412034	0.719755	101113718 101122444	oas:101113718 oas:101122444	101113718 101122444	FBXO25 SGK3
Malaria	1	53	0.435045	0.742161	101106433	oas:101106433	101106433	THBS1
Non-small cell lung cancer	1	54	0.440994	0.742161	101115950	oas:101115950	101115950	EML4
Allograft rejection	1	54	0.440994	0.742161	101120364	oas:100144754	100144754	MHCII-DRB1, Ovar-DRB1
Amyotrophic lateral sclerosis (ALS)	1	58	0.464173	0.745225	101109592	oas:101109592	101109592	ALS2
Intestinal immune network for IgA production	1	58	0.464173	0.745225	101120364	oas:100144754	100144754	MHCII-DRB1, Ovar-DRB1
Hepatitis B	2	148	0.468866	0.745225	101106906 101105579	oas:101106906 oas:101105579	101106906 101105579	PTK2B CCNA1
Type I diabetes mellitus	1	59	0.469816	0.745225	101120364	oas:100144754	100144754	MHCII-DRB1, Ovar-DRB1
Glycerolipid metabolism	1	59	0.469816	0.745225	101120972	oas:101120972	101120972	GPAM
Spliceosome	2	151	0.479157	0.745705	101104702 101117560	oas:101104702 oas:101123349	101104702 101123349	PRPF3
Inositol phosphate metabolism	1	61	0.480926	0.745705	101106864	oas:101106864	101106864	PLCB4
Autoimmune thyroid disease	1	63	0.491804	0.752956	101120364	oas:100144754	100144754	MHCII-DRB1, Ovar-DRB1
Staphylococcus aureus infection	1	65	0.502455	0.752956	101120364	oas:100144754	100144754	MHCII-DRB1, Ovar-DRB1
mTOR signaling pathway	1	66	0.507696	0.752956	100302087	oas:100302087	100302087	STRADA
MAPK signaling pathway	3	255	0.510852	0.752956	101122960 101105365 101117094	oas:101122960 oas:101105365 oas:101117094	101122960 101105365 101117094	CACNB1 CACNA2D3 MAP3K8
Synaptic vesicle cycle	1	67	0.512883	0.752956	101115974	oas:101115974	101115974	AP2B1
Adherens junction	1	73	0.54288	0.758955	443200	oas:443200	443200	ZO1
cGMP-PKG signaling pathway	2	171	0.544538	0.758955	101108864 101106864	oas:101108864 oas:101106864	101108864 101106864	ITPR1 PLCB4
Viral myocarditis	1	75	0.552464	0.758955	101120364	oas:100144754	100144754	MHCII-DRB1, Ovar-DRB1
Biosynthesis of amino acids	1	75	0.552464	0.758955	101116797	oas:101116797	101116797	MTR
Inflammatory bowel disease (IBD)	1	75	0.552464	0.758955	101120364	oas:100144754	100144754	MHCII-DRB1, Ovar-DRB1
Protein processing in endoplasmic reticulum	2	176	0.55997	0.758955	101107195 101108761	oas:101111026 oas:101108761	101111026 101108761	UGGT2
Pertussis	1	77	0.561848	0.758955	101119740	oas:101119740	101119740	NA
Leishmaniasis	1	78	0.566466	0.758955	101120364	oas:100144754	100144754	MHCII-DRB1, Ovar-DRB1
p53 signaling pathway	1	78	0.566466	0.758955	101106433	oas:101106433	101106433	THBS1
Ribosome biogenesis in eukaryotes	1	80	0.575558	0.763721	101109229	oas:101109229	101109229	WDR3
MicroRNAs in cancer	2	184	0.583879	0.767384	101106433 101117560	oas:101106433 oas:101123349	101106433 101123349	THBS1
Insulin secretion	1	86	0.601708	0.768627	101106864	oas:101106864	101106864	PLCB4
Alzheimer's disease	2	192	0.60682	0.768627	101108864 101106864	oas:101108864 oas:101106864	101108864 101106864	ITPR1 PLCB4
Tuberculosis	2	193	0.60962	0.768627	101120364 101102681	oas:100144754 oas:101102681	100144754 101102681	MHCII-DRB1, Ovar-DRB1 NFYC
Apoptosis	1	88	0.610063	0.768627	101119820	oas:101119820	101119820	CASP6
Epstein-Barr virus infection	2	196	0.617927	0.768627	101105579 443017	oas:101105579 oas:443017	101105579 443017	CCNA1 CR2
Salmonella infection	1	90	0.618244	0.768627	443200	oas:443200	443200	ZO1
Morphine addiction	1	93	0.630195	0.77649	101117366	oas:101117366	101117366	ADRBK2
Rheumatoid arthritis	1	100	0.656652	0.78832	101120364	oas:100144754	100144754	MHCII-DRB1, Ovar-DRB1
Glycerophospholipid metabolism	1	101	0.660274	0.78832	101120972	oas:101120972	101120972	GPAM
Melanogenesis	1	101	0.660274	0.78832	101106864	oas:101106864	101106864	PLCB4
Toll-like receptor signaling pathway	1	104	0.670914	0.78832	101117094	oas:101117094	101117094	MAP3K8
Natural killer cell mediated cytotoxicity	1	105	0.674386	0.78832	101106906	oas:101106906	101106906	PTK2B
Viral carcinogenesis	2	220	0.679534	0.78832	101105579 101117560	oas:101105579 oas:101123349	101105579 101123349	CCNA1
T cell receptor signaling pathway	1	108	0.684586	0.78832	101117094	oas:101117094	101117094	MAP3K8
HIF-1 signaling pathway	1	109	0.687915	0.78832	100885768	oas:100885768	100885768	TFRC
TNF signaling pathway	1	110	0.691208	0.78832	101117094	oas:101117094	101117094	MAP3K8
Amoebiasis	1	113	0.700883	0.792802	101106864	oas:101106864	101106864	PLCB4
Chagas disease (American trypanosomiasis)	1	115	0.707165	0.793404	101106864	oas:101106864	101106864	PLCB4
Lysosome	1	119	0.719336	0.794319	101116391	oas:101116391	101116391	NA
Ribosome	2	240	0.724492	0.794319	101109676 101123214	oas:780463 oas:101123214	780463 101123214	RSL24D1
PI3K-Akt signaling pathway	3	356	0.730195	0.794319	101107517 101106433 101122444	oas:101107517 oas:101106433 oas:101122444	101107517 101106433 101122444	ITGB8 THBS1 SGK3
Leukocyte transendothelial migration	1	123	0.731003	0.794319	101106906	oas:101106906	101106906	PTK2B
Axon guidance	1	127	0.742187	0.800171	101103695	oas:101103695	101103695	EPHA6
Toxoplasmosis	1	134	0.760656	0.813725	101120364	oas:100144754	100144754	MHCII-DRB1, Ovar-DRB1
Insulin signaling pathway	1	144	0.784777	0.826285	101118322	oas:101118322	101118322	PRKCI
Systemic lupus erythematosus	1	145	0.787051	0.826285	101120364	oas:100144754	100144754	MHCII-DRB1, Ovar-DRB1
HTLV-I infection	2	275	0.790359	0.826285	101112735 101120364	oas:101112735 oas:100144754	101112735 100144754	TLN2 MHCII-DRB1, Ovar-DRB1
Transcriptional misregulation in cancer	1	168	0.833239	0.864564	101111372	oas:101111372	101111372	FUT8
Influenza A	1	180	0.853224	0.878693	101120364	oas:100144754	100144754	MHCII-DRB1, Ovar-DRB1
Metabolic pathways	10	1256	0.861237	0.880376	101111925 101110522 101109315 101107672 101111372 101106864 101101931 101116797 101120972 101107778	oas:101111925 oas:101110522 oas:101109315 oas:101107672 oas:101111372 oas:101106864 oas:101101931 oas:101116797 oas:101120972 oas:101107778	101111925 101110522 101109315 101107672 101111372 101106864 101101931 101116797 101120972 101107778	ACAA2 PIGW UAP1 MGAT5 FUT8 PLCB4 GMDS MTR GPAM UXS1
cAMP signaling pathway	1	216	0.899958	0.910733	101102013	oas:101102013	101102013	ORAI1
Regulation of actin cytoskeleton	1	220	0.904133	0.910733	101107517	oas:101107517	101107517	ITGB8
Neuroactive ligand-receptor interaction	1	286	0.9526	0.9526	101115511	oas:101115511	101115511	CALCRL

## Sheet: ML vs wL lncRNA cis
gene list: cis-target genes of DE lncRNAs identified in ML vs. wL
Term	Sample number	Background number	P-value	Corrected P-value	UniGenes	KO	Entrez ID	Ensembl ID
Adherens junction	2	73	0.00685198	0.239819	101109363 101107336	oas:101109363 oas:101107336	101109363 101107336	FYN WASF2
Non-alcoholic fatty liver disease (NAFLD)	2	177	0.0353218	0.309313	101108969 101108484	oas:101108969 oas:101108484	101108969 101108484	MAP3K11 NDUFA11
Glycosphingolipid biosynthesis - lacto and neolacto series	1	26	0.0436995	0.309313	101108745	oas:101108745	101108745	FUT3
Collecting duct acid secretion	1	27	0.0452817	0.309313	101111082	oas:101111082	101111082	CLCNKA
Regulation of actin cytoskeleton	2	220	0.0520404	0.309313	101111299 101107336	oas:101111299 oas:101107336	101111299 101107336	SSH2 WASF2
Prion diseases	1	33	0.0547213	0.309313	101109363	oas:101109363	101109363	FYN
N-Glycan biosynthesis	1	48	0.0779239	0.309313	101111133	oas:101111133	101111133	STT3B
Fanconi anemia pathway	1	51	0.0824973	0.309313	101110067	oas:101110067	101110067	REV3L
Fc epsilon RI signaling pathway	1	66	0.105034	0.309313	101109363	oas:101109363	101109363	FYN
Viral myocarditis	1	75	0.118296	0.309313	101109363	oas:101109363	101109363	FYN
Bacterial invasion of epithelial cells	1	80	0.125581	0.309313	101107336	oas:101107336	101107336	WASF2
Fc gamma R-mediated phagocytosis	1	87	0.135681	0.309313	101107336	oas:101107336	101107336	WASF2
Salmonella infection	1	90	0.139975	0.309313	101107336	oas:101107336	101107336	WASF2
Morphine addiction	1	93	0.144247	0.309313	101111290	oas:101111290	101111290	PDE7B
Metabolic pathways	4	1256	0.1533	0.309313	101108484 101108745 101110067 101111133	oas:101108484 oas:101108745 oas:101110067 oas:101111133	101108484 101108745 101110067 101111133	NDUFA11 FUT3 REV3L STT3B
Natural killer cell mediated cytotoxicity	1	105	0.161133	0.309313	101109363	oas:101109363	101109363	FYN
T cell receptor signaling pathway	1	108	0.165303	0.309313	101109363	oas:101109363	101109363	FYN
Serotonergic synapse	1	109	0.166689	0.309313	443491	oas:443491	443491	SERT
Cholinergic synapse	1	114	0.173583	0.309313	101109363	oas:101109363	101109363	FYN
Osteoclast differentiation	1	127	0.191249	0.309313	101109363	oas:101109363	101109363	FYN
Axon guidance	1	127	0.191249	0.309313	101109363	oas:101109363	101109363	FYN
Platelet activation	1	134	0.200608	0.309313	101109363	oas:101109363	101109363	FYN
Measles	1	136	0.203263	0.309313	101109363	oas:101109363	101109363	FYN
Oxidative phosphorylation	1	159	0.233179	0.323378	101108484	oas:101108484	101108484	NDUFA11
Parkinson's disease	1	166	0.242065	0.323378	101108484	oas:101108484	101108484	NDUFA11
Purine metabolism	1	175	0.253341	0.323378	101111290	oas:101111290	101111290	PDE7B
Protein processing in endoplasmic reticulum	1	176	0.254584	0.323378	101111133	oas:101111133	101111133	STT3B
Chemokine signaling pathway	1	182	0.261999	0.323378	101107075	oas:101107075	101107075	FGR
Alzheimer's disease	1	192	0.274197	0.323378	101108484	oas:101108484	101108484	NDUFA11
Epstein-Barr virus infection	1	196	0.279021	0.323378	101107075	oas:101107075	101107075	FGR
Huntington's disease	1	208	0.293306	0.323378	101108484	oas:101108484	101108484	NDUFA11
Focal adhesion	1	210	0.29566	0.323378	101109363	oas:101109363	101109363	FYN
Ribosome	1	240	0.330062	0.350066	101109011	oas:101109011	101109011	RPL36
MAPK signaling pathway	1	255	0.346644	0.356839	101108969	oas:101108969	101108969	MAP3K11
HTLV-I infection	1	275	0.36813	0.36813	101107519	oas:101107519	101107519	RANBP3

[truncated: 2 more sheets: ML vs wL lncRNA trans, ML vs wL mRNA]
