# Supplementary material for: Expression profiles of oviductal mRNAs and lncRNAs in the follicular phase and luteal phase of sheep (Ovis aries) with 2 fecundity gene (FecB) genotypes
Source: G3 (Bethesda). 2023 Dec 5;14(1):jkad270. doi: 10.1093/g3journal/jkad270 (PMC10755197; doi:10.1093/g3journal/jkad270)
Supplement: jkad270_Supplementary_Data [file jkad270_supplementary_data.zip › Supplementary Table S6.xlsx]

## Sheet: Sheet1
	mRNA_ID	gene_name	lncRNA
1	443189	CHRM3	LNC_018420
2	443262	ARNTL	LNC_018420
3	443274	GRIA4	LNC_018420
4	100125613	ROBO1	LNC_013441
5	100135687	HIF3A	LNC_019256
6	100169935	RORB	LNC_003065
7	100170317	ADRA2A	LNC_018420
8	101101844	LRRFIP1	LNC_013441
9	101101882	HMCN2	LNC_018420
10	101101909	PTPRA	LNC_006270
11	101101931	GMDS	LNC_018576
12	101101931	GMDS	LNC_013441
13	101101998	2023-09-04	LNC_003065
14	101102193	ABLIM1	LNC_001799
15	101102485	TEC	LNC_013441
16	101102513	STK33	LNC_018576
17	101102663	KCNG4	LNC_018420
18	101102681	NFYC	LNC_013441
19	101102681	NFYC	LNC_018140
20	101102724	ZNF879	LNC_016630
21	101102808	RAPGEF6	LNC_016630
22	101103174	LOC101103174	LNC_018576
23	101103276	CTPS1	LNC_019150
24	101103276	CTPS1	LNC_002802
25	101103405	SCEL	LNC_002355
26	101103679	PKHD1	LNC_016630
27	101103679	PKHD1	LNC_019256
28	101103746	PLAGL2	LNC_015438
29	101103795	PUM2	LNC_007883
30	101104029	CDH7	LNC_013441
31	101104249	NCOA2	LNC_016630
32	101104380	LOC101104380	LNC_018420
33	101104458	ZNF618	LNC_018420
34	101104633	AP1S2	LNC_018420
35	101104702	PRPF3	LNC_016630
36	101104867	DLG2	LNC_018420
37	101105016	KIAA1217	LNC_013441
38	101105203	PIEZO2	LNC_018420
39	101105341	RSAD1	LNC_019256
40	101105882	S100G	LNC_018420
41	101105899	NACA	LNC_018140
42	101106001	NRCAM	LNC_018420
43	101106001	NRCAM	XR_001435006.1
44	101106001	NRCAM	LNC_003065
45	101106127	CLDND1	XR_001041584.1
46	101106631	CLASP2	LNC_016630
47	101106631	CLASP2	LNC_013441
48	101106631	CLASP2	LNC_019256
49	101106824	HOXD10	LNC_003065
50	101107127	PRRG2	LNC_009566
51	101107195	UBE2D3	LNC_013441
52	101107196	RBPJ	LNC_018420
53	101107321	ATP13A5	LNC_016630
54	101107321	ATP13A5	XR_001024233.1
55	101107392	ADAMTSL3	XR_001435567.1
56	101107403	MAATS1	LNC_018420
57	101107495	LOC101107495	LNC_019256
58	101107863	KIAA0825	LNC_019256
59	101107891	LOC101107891	LNC_019256
60	101107891	LOC101107891	LNC_002355
61	101107902	PPIP5K1	LNC_016630
62	101108178	SORBS1	LNC_016628
63	101108178	SORBS1	LNC_018420
64	101108178	SORBS1	XR_001043544.1
65	101108247	ZDHHC1	LNC_002355
66	101108247	ZDHHC1	LNC_018420
67	101108698	ZMYM1	LNC_016630
68	101108698	ZMYM1	LNC_013441
69	101108716	FAM213A	LNC_018420
70	101108755	SYNE2	LNC_018420
71	101108762	TOP2A	XR_001040884.1
72	101108844	MYH10	LNC_002355
73	101108973	TPM3	LNC_018420
74	101109183	MLH3	LNC_016630
75	101109289	HMCN1	LNC_018420
76	101109362	CEP152	LNC_013441
77	101109384	LOC101109384	LNC_013441
78	101109980	BRCA2	LNC_016628
79	101110391	PAK3	LNC_019256
80	101110391	PAK3	LNC_018420
81	101110519	TMEM67	LNC_006950
82	101110774	GGNBP2	LNC_018420
83	101110865	TBCEL	LNC_013441
84	101110944	TTLL5	LNC_016630
85	101111214	STAM	LNC_016630
86	101111257	BAZ2B	LNC_016630
87	101111372	FUT8	LNC_018576
88	101111550	TBC1D1	LNC_018420
89	101111609	S100PBP	LNC_012530
90	101111919	MCOLN3	LNC_003065
91	101112010	KIF13A	LNC_013441
92	101112175	SGIP1	LNC_018420
93	101112408	PTPN14	LNC_018420
94	101112542	LOC101112542	LNC_018140
95	101112580	KATNAL1	LNC_019256
96	101112585	LOC101112585	LNC_019497
97	101112750	LARP4B	LNC_016630
98	101112815	PAM	LNC_018420
99	101112864	LOC101112864	LNC_019256
100	101113311	CHRDL1	LNC_018420
101	101113315	TPRKB	LNC_018576
102	101113409	PPP2R2B	LNC_002355
103	101113427	NCOA6	LNC_018420
104	101113447	CCDC81	LNC_013441
105	101113611	ANGEL2	LNC_019256
106	101113611	ANGEL2	LNC_016630
107	101113798	KIAA1024	LNC_018420
108	101113888	STXBP6	LNC_018420
109	101114240	ZCCHC6	LNC_018420
110	101114267	HOXA11	LNC_018420
111	101114291	CDC42BPA	LNC_018420
112	101114291	CDC42BPA	XR_001435567.1
113	101114392	NOVA1	LNC_003065
114	101114404	CBLB	LNC_016630
115	101114918	MBNL1	LNC_017047
116	101114918	MBNL1	LNC_018420
117	101115263	ARID1A	LNC_018140
118	101115490	NAV2	LNC_018140
119	101115508	ADAM32	LNC_016630
120	101115508	ADAM32	LNC_018420
121	101115623	ANK2	LNC_003065
122	101115623	ANK2	LNC_018420
123	101115623	ANK2	LNC_019535
124	101115785	PPP1R9A	LNC_018420
125	101115796	FERMT2	LNC_013441
126	101115891	ZEB1	LNC_018420
127	101116037	DCTN1	LNC_016628
128	101116062	TRPS1	XR_001435567.1
129	101116062	TRPS1	XR_001024233.1
130	101116170	SOX6	LNC_018420
131	101116191	DZIP3	LNC_016630
132	101116208	GPR1	LNC_016630
133	101116387	C2CD5	XR_001433722.1
134	101116580	SMOC2	LNC_018420
135	101116876	DKK1	LNC_018420
136	101117463	NRIP1	LNC_018576
137	101118237	LMLN	LNC_013441
138	101118423	MYOM3	LNC_017246
139	101118671	NEB	LNC_013441
140	101118975	SMOX	XR_001435567.1
141	101119015	ABCA1	LNC_016631
142	101119364	USP54	LNC_011002
143	101119875	ZFAND4	LNC_016630
144	101119989	EPHA5	LNC_013441
145	101119989	EPHA5	LNC_018420
146	101120257	CD55	XR_001435006.1
147	101120749	ADGRV1	LNC_018420
148	101120756	EPB41L2	LNC_018576
149	101120867	SV2B	XR_001435567.1
150	101120867	SV2B	LNC_018420
151	101121483	CDC14A	LNC_016631
152	101121829	MBD5	LNC_002355
153	101121977	ATG7	LNC_016630
154	101122444	SGK3	LNC_019200
155	101122496	LOC101122496	LNC_018420
156	101122671	LUZP1	LNC_013441
157	101122835	ADAMTSL1	LNC_018420
158	101123125	MEGF11	LNC_018576
159	101123429	TACC2	XR_001043544.1
160	101123485	KCNG1	XR_001435567.1
161	101123503	FANCD2	LNC_011961
162	106990980	GDF7	XR_001435006.1
