# Supplementary material for: Expression profiles of oviductal mRNAs and lncRNAs in the follicular phase and luteal phase of sheep (Ovis aries) with 2 fecundity gene (FecB) genotypes
Source: G3 (Bethesda). 2023 Dec 5;14(1):jkad270. doi: 10.1093/g3journal/jkad270 (PMC10755197; doi:10.1093/g3journal/jkad270)
Supplement: jkad270_Supplementary_Data [file jkad270_supplementary_data.zip › Supplementary Table S7.xlsx]

## Sheet: Experimental sheep information
Sheep original No.	Library name	Title	Age (Month)	Weight (Kg)	Litter size （First parity）	Litter size （Second parity）	Litter size （Third parity）
3478	MF1	FecB BB sheep in the follicular phase-1	30	69.47	2	2	3
178	MF2	FecB BB sheep in the follicular phase-2	41	70.8	3	3	2
3226	MF3	FecB BB sheep in the follicular phase-3	31	73.54	2	2	4
194	ML1	FecB BB sheep in the luteal phase-1	40	71.25	3	1	3
3024	ML2	FecB BB sheep in the luteal phase-2	29	70.5	3	2	4
218	ML3	FecB BB sheep in the luteal phase-3	39	68.63	4	3	3
3012	wF1	FecB ++ sheep in the follicular phase-1	29	74.79	1	1	1
242	wF2	FecB ++ sheep in the follicular phase-2	38	69.73	1	2	2
3060	wF3	FecB ++ sheep in the follicular phase-3	29	66.3	1	2	1
260	wL1	FecB ++ sheep in the luteal phase-1	38	72.37	1	1	1
3090	wL2	FecB ++ sheep in the luteal phase-2	29	69.55	1	1	2
283	wL3	FecB ++ sheep in the luteal phase-3	37	68.87	2	1	1
